# Supplementary material for: 4-[(1RS,5RS,7SR)-5-Methyl-2,4-dioxo-3,6-diaza­bicyclo­[3.2.1]octan-7-yl]benzonitrile
Source: Acta Crystallogr Sect E Struct Rep Online. 2012 May 16;68(Pt 6):o1718. doi: 10.1107/S1600536812020156 (PMC3379309; doi:10.1107/S1600536812020156)
Supplement: Supplementary file 1 [file e-68-o1718-sup1.cif]

##############################################################################
#                                                                            #
# This CIF contains the data in a paper accepted for publication in          #
# Acta Crystallographica Section E. It conforms to the requirements of       #
# Notes for Authors for Acta Crystallographica Section E, and has been       #
# peer reviewed under the auspices of the IUCr Commission on Journals.       #
#                                                                            #
# Full details of the Crystallographic Information File format               #
# are given in the paper "The Crystallographic Information File (CIF):       #
# a New Standard Archive File for Crystallography" by S. R. Hall, F. H.      #
# Allen and I. D. Brown [Acta Cryst. (1991), A47, 655-685].                  #
#                                                                            #
# The current version of the core CIF dictionary is obtainable from          #
# ftp://ftp.iucr.org/pub/cif_core.dic.                                       #
#                                                                            #
# Software is freely available for graphical display of the structure(s)     #
# in this CIF. For information consult the CIF software page                 #
# http://www.iucr.org/resources/cif/software.                                #
#                                                                            #
# This file may be used for bona fide research purposes within the           #
# scientific community so long as proper attribution is given to the journal # 
# article from which it was obtained.                                        #
#                                                                            #
##############################################################################
data_I
_audit_creation_method     SHELXL-97
_chemical_name_systematic
;
4-[(1<i>RS</i>,5<i>RS</i>,7<i>SR</i>)-5-Methyl-2,4-dioxo-3,6-
diazabicyclo[3.2.1]octan-7-yl]benzonitrile
;
_chemical_name_common     ?
_chemical_formula_moiety     'C14 H13 N3 O2'
_chemical_formula_sum     'C14 H13 N3 O2'
_chemical_formula_iupac     'C14 H13 N3 O2'
_chemical_formula_weight     255.27
_chemical_melting_point     ?
_symmetry_cell_setting     monoclinic
_symmetry_space_group_name_H-M     'P 21/c'
_symmetry_space_group_name_Hall     '-P 2ybc'
loop_
    _symmetry_equiv_pos_as_xyz
    'x, y, z'
    '-x, y+1/2, -z+1/2'
    '-x, -y, -z'
    'x, -y-1/2, z-1/2'
_cell_length_a     14.8572(13)
_cell_length_b     6.2269(6)
_cell_length_c     13.1215(12)
_cell_angle_alpha     90.00
_cell_angle_beta     95.5680(10)
_cell_angle_gamma     90.00
_cell_volume     1208.20(19)
_cell_formula_units_Z     4
_cell_measurement_reflns_used     5466
_cell_measurement_theta_min     2.255
_cell_measurement_theta_max     30.968
_cell_measurement_temperature     150(2)
_exptl_crystal_description     block
_exptl_crystal_colour     colourless
_exptl_crystal_size_max     0.40
_exptl_crystal_size_mid     0.15
_exptl_crystal_size_min     0.10
_exptl_crystal_density_diffrn     1.403
_exptl_crystal_density_meas     ?
_exptl_crystal_density_method     'not measured'
_exptl_crystal_F_000     536
_exptl_absorpt_coefficient_mu     0.097
_exptl_absorpt_correction_type     multi-scan
_exptl_absorpt_process_details     '(SADABS; Bruker, 2008)'
_exptl_absorpt_correction_T_min     0.9622
_exptl_absorpt_correction_T_max     0.9904
_exptl_special_details     ?
_diffrn_ambient_temperature     150(2)
_diffrn_radiation_type     MoK\a
_diffrn_radiation_wavelength     0.71073
_diffrn_radiation_source     'fine-focus sealed tube'
_diffrn_radiation_monochromator     graphite
_diffrn_measurement_device_type     'Bruker SMART APEXII'
_diffrn_measurement_method     \w
_diffrn_detector_area_resol_mean     ?
_diffrn_reflns_number     11909
_diffrn_reflns_av_R_equivalents     0.0186
_diffrn_reflns_av_sigmaI/netI     0.0155
_diffrn_reflns_theta_min     2.75
_diffrn_reflns_theta_max     28.00
_diffrn_reflns_theta_full     28.00
_diffrn_measured_fraction_theta_max     1.000
_diffrn_measured_fraction_theta_full     1.000
_diffrn_reflns_limit_h_min     -19
_diffrn_reflns_limit_h_max     19
_diffrn_reflns_limit_k_min     -8
_diffrn_reflns_limit_k_max     8
_diffrn_reflns_limit_l_min     -17
_diffrn_reflns_limit_l_max     17
_diffrn_standards_number     0
_diffrn_standards_interval_count     ?
_diffrn_standards_interval_time     0
_diffrn_standards_decay_%     0
_refine_special_details
;
Refinement of <i>F</i>^2^ against ALL reflections. The weighted <i>R</i>-factor
<i>wR</i> and goodness of fit <i>S</i> are based on <i>F</i>^2^, conventional
<i>R</i>-factors <i>R</i> are based on <i>F</i>, with <i>F</i> set to zero for
negative <i>F</i>^2^. The threshold expression of <i>F</i>^2^ >
\s(<i>F</i>^2^) is used only for calculating <i>R</i>-factors(gt) <i>etc</i>.
and is not relevant to the choice of reflections for refinement.
<i>R</i>-factors based on <i>F</i>^2^ are statistically about twice as large
as those based on <i>F</i>, and <i>R</i>- factors based on ALL data will be
even larger.
;
_reflns_number_total     2924
_reflns_number_gt     2601
_reflns_threshold_expression     I>2\s(I)
_refine_ls_structure_factor_coef     Fsqd
_refine_ls_matrix_type     full
_refine_ls_R_factor_all     0.0446
_refine_ls_R_factor_gt     0.0401
_refine_ls_wR_factor_gt     0.1066
_refine_ls_wR_factor_ref     0.1098
_refine_ls_goodness_of_fit_ref     1.059
_refine_ls_restrained_S_all     1.059
_refine_ls_number_reflns     2924
_refine_ls_number_parameters     224
_refine_ls_number_restraints     0
_refine_ls_hydrogen_treatment     refall
_refine_ls_weighting_scheme     calc
_refine_ls_weighting_details
         'calc w=1/[\s^2^(Fo^2^)+(0.0568P)^2^+0.4568P] where P=(Fo^2^+2Fc^2^)/3'
_atom_sites_solution_hydrogens     difmap
_atom_sites_solution_primary     direct
_atom_sites_solution_secondary     difmap
_refine_ls_shift/su_max     0.000
_refine_ls_shift/su_mean     0.000
_refine_diff_density_max     0.354
_refine_diff_density_min     -0.214
_refine_ls_extinction_method     none
_refine_ls_extinction_coef     ?
loop_
    _atom_type_symbol
    _atom_type_description
    _atom_type_scat_dispersion_real
    _atom_type_scat_dispersion_imag
    _atom_type_scat_source
    'C' 'C' 0.0033 0.0016
                         'International Tables Vol C Tables 4.2.6.8 and 6.1.1.4'
    'H' 'H' 0.0000 0.0000
                         'International Tables Vol C Tables 4.2.6.8 and 6.1.1.4'
    'N' 'N' 0.0061 0.0033
                         'International Tables Vol C Tables 4.2.6.8 and 6.1.1.4'
    'O' 'O' 0.0106 0.0060
                         'International Tables Vol C Tables 4.2.6.8 and 6.1.1.4'
_computing_data_collection     '<i>APEX2</i> (Bruker, 2008)'
_computing_cell_refinement     'SAINT (Bruker, 2008)'
_computing_data_reduction     'SAINT (Bruker, 2008)'
_computing_structure_solution     'SHELXTL (Sheldrick, 2008)'
_computing_structure_refinement     'SHELXTL (Sheldrick, 2008)'
_computing_molecular_graphics     'SHELXTL (Sheldrick, 2008)'
_computing_publication_material     'SHELXTL (Sheldrick, 2008)'
loop_
    _atom_site_type_symbol
    _atom_site_label
    _atom_site_fract_x
    _atom_site_fract_y
    _atom_site_fract_z
    _atom_site_U_iso_or_equiv
    _atom_site_adp_type
    _atom_site_calc_flag
    _atom_site_refinement_flags
    _atom_site_occupancy
    _atom_site_symmetry_multiplicity
    _atom_site_disorder_assembly
    _atom_site_disorder_group
    O O1 0.01850(6) 0.66158(14) 0.61099(7) 0.0262(2) Uani d . 1 1 . .
    O O2 0.17560(6) 0.06107(15) 0.54975(7) 0.0271(2) Uani d . 1 1 . .
    N N1 0.10075(7) 0.36899(17) 0.57715(8) 0.0213(2) Uani d . 1 1 . .
    N N2 0.23232(7) 0.66162(17) 0.70043(8) 0.0218(2) Uani d . 1 1 . .
    N N3 0.47535(9) 0.5189(2) 0.21483(9) 0.0350(3) Uani d . 1 1 . .
    C C1 0.08167(7) 0.54263(19) 0.63735(9) 0.0205(2) Uani d . 1 1 . .
    C C2 0.16886(8) 0.22065(19) 0.60194(9) 0.0203(2) Uani d . 1 1 . .
    C C3 0.23153(8) 0.27578(19) 0.69563(9) 0.0208(2) Uani d . 1 1 . .
    C C4 0.28953(8) 0.47800(19) 0.67574(8) 0.0202(2) Uani d . 1 1 . .
    C C5 0.14651(8) 0.5781(2) 0.73407(9) 0.0218(2) Uani d . 1 1 . .
    C C6 0.17531(8) 0.3600(2) 0.77908(9) 0.0237(3) Uani d . 1 1 . .
    C C7 0.10602(9) 0.7300(2) 0.80748(11) 0.0302(3) Uani d . 1 1 . .
    C C8 0.44462(9) 0.5099(2) 0.29149(9) 0.0262(3) Uani d . 1 1 . .
    C C10 0.32690(7) 0.48798(19) 0.57236(8) 0.0193(2) Uani d . 1 1 . .
    C C11 0.32273(10) 0.6744(2) 0.51302(11) 0.0326(3) Uani d . 1 1 . .
    C C12 0.36129(10) 0.6806(2) 0.42077(11) 0.0340(3) Uani d . 1 1 . .
    C C13 0.40462(8) 0.5001(2) 0.38726(9) 0.0227(3) Uani d . 1 1 . .
    C C14 0.41036(9) 0.3136(2) 0.44601(10) 0.0257(3) Uani d . 1 1 . .
    C C15 0.37150(9) 0.3091(2) 0.53770(10) 0.0251(3) Uani d . 1 1 . .
    H H4 0.3428(10) 0.470(2) 0.7280(12) 0.023(4) Uiso d . 1 1 . .
    H H62 0.2141(10) 0.378(3) 0.8439(12) 0.027(4) Uiso d . 1 1 . .
    H H3 0.2689(11) 0.147(3) 0.7158(12) 0.029(4) Uiso d . 1 1 . .
    H H1 0.0636(11) 0.346(3) 0.5222(13) 0.027(4) Uiso d . 1 1 . .
    H H61 0.1244(10) 0.265(2) 0.7877(11) 0.021(3) Uiso d . 1 1 . .
    H H14 0.4399(11) 0.192(3) 0.4254(13) 0.031(4) Uiso d . 1 1 . .
    H H73 0.0524(12) 0.658(3) 0.8305(14) 0.039(5) Uiso d . 1 1 . .
    H H15 0.3758(12) 0.181(3) 0.5765(13) 0.038(4) Uiso d . 1 1 . .
    H H2 0.2219(11) 0.755(3) 0.6484(14) 0.035(4) Uiso d . 1 1 . .
    H H72 0.0885(11) 0.867(3) 0.7734(13) 0.035(4) Uiso d . 1 1 . .
    H H71 0.1509(12) 0.751(3) 0.8687(15) 0.042(5) Uiso d . 1 1 . .
    H H12 0.3569(14) 0.814(3) 0.3768(16) 0.055(6) Uiso d . 1 1 . .
    H H11 0.2931(13) 0.803(3) 0.5349(14) 0.043(5) Uiso d . 1 1 . .
loop_
    _atom_site_aniso_label
    _atom_site_aniso_U_11
    _atom_site_aniso_U_22
    _atom_site_aniso_U_33
    _atom_site_aniso_U_12
    _atom_site_aniso_U_13
    _atom_site_aniso_U_23
    O1 0.0212(4) 0.0265(5) 0.0309(5) 0.0070(3) 0.0025(3) -0.0009(4)
    O2 0.0292(5) 0.0226(4) 0.0297(5) 0.0053(4) 0.0045(4) -0.0035(4)
    N1 0.0191(5) 0.0226(5) 0.0221(5) 0.0035(4) 0.0016(4) -0.0014(4)
    N2 0.0200(5) 0.0243(5) 0.0219(5) 0.0024(4) 0.0064(4) -0.0021(4)
    N3 0.0419(7) 0.0385(7) 0.0266(6) -0.0124(5) 0.0137(5) -0.0029(5)
    C1 0.0175(5) 0.0220(5) 0.0231(5) 0.0011(4) 0.0072(4) 0.0012(4)
    C2 0.0198(5) 0.0200(5) 0.0219(5) 0.0018(4) 0.0070(4) 0.0037(4)
    C3 0.0198(5) 0.0238(6) 0.0193(5) 0.0054(4) 0.0049(4) 0.0031(4)
    C4 0.0175(5) 0.0259(6) 0.0174(5) 0.0035(4) 0.0029(4) -0.0009(4)
    C5 0.0200(5) 0.0262(6) 0.0200(5) 0.0033(4) 0.0062(4) -0.0016(4)
    C6 0.0240(6) 0.0293(6) 0.0189(5) 0.0042(5) 0.0079(4) 0.0026(5)
    C7 0.0281(6) 0.0365(7) 0.0275(6) 0.0063(6) 0.0101(5) -0.0071(6)
    C8 0.0272(6) 0.0288(6) 0.0234(6) -0.0068(5) 0.0055(5) -0.0021(5)
    C10 0.0160(5) 0.0249(6) 0.0172(5) 0.0012(4) 0.0027(4) -0.0008(4)
    C11 0.0405(7) 0.0283(7) 0.0311(7) 0.0127(6) 0.0146(6) 0.0055(5)
    C12 0.0424(8) 0.0315(7) 0.0301(7) 0.0107(6) 0.0130(6) 0.0108(6)
    C13 0.0204(5) 0.0297(6) 0.0184(5) -0.0040(5) 0.0041(4) -0.0008(5)
    C14 0.0283(6) 0.0246(6) 0.0256(6) 0.0024(5) 0.0103(5) -0.0021(5)
    C15 0.0296(6) 0.0234(6) 0.0238(6) 0.0053(5) 0.0093(5) 0.0032(5)
_geom_special_details
;
All e.s.d.'s (except the e.s.d. in the dihedral angle between two l.s. planes)
are estimated using the full covariance matrix. The cell e.s.d.'s are taken
into account individually in the estimation of e.s.d.'s in distances, angles
and torsion angles; correlations between e.s.d.'s in cell parameters are only
used when they are defined by crystal symmetry. An approximate (isotropic)
treatment of cell e.s.d.'s is used for estimating e.s.d.'s involving l.s.
planes.
;
loop_
    _geom_bond_atom_site_label_1
    _geom_bond_atom_site_label_2
    _geom_bond_site_symmetry_2
    _geom_bond_distance
    _geom_bond_publ_flag
    O1 C1 . 1.2190(14) ?
    O2 C2 . 1.2164(15) ?
    N1 C1 . 1.3845(15) ?
    N1 C2 . 1.3853(15) ?
    N1 H1 . 0.877(17) ?
    N2 C4 . 1.4793(15) ?
    N2 C5 . 1.4831(15) ?
    N2 H2 . 0.899(18) ?
    N3 C8 . 1.1457(17) ?
    C1 C5 . 1.5331(16) ?
    C2 C3 . 1.5080(16) ?
    C3 C6 . 1.5327(15) ?
    C3 C4 . 1.5620(17) ?
    C3 H3 . 0.998(16) ?
    C4 C10 . 1.5161(15) ?
    C4 H4 . 0.997(15) ?
    C5 C7 . 1.5155(16) ?
    C5 C6 . 1.5257(17) ?
    C6 H62 . 0.986(16) ?
    C6 H61 . 0.976(15) ?
    C7 H73 . 0.986(19) ?
    C7 H72 . 0.988(18) ?
    C7 H71 . 1.002(19) ?
    C8 C13 . 1.4426(16) ?
    C10 C15 . 1.3944(16) ?
    C10 C11 . 1.3960(17) ?
    C11 C12 . 1.3890(18) ?
    C11 H11 . 0.971(19) ?
    C12 C13 . 1.3879(19) ?
    C12 H12 . 1.01(2) ?
    C13 C14 . 1.3919(18) ?
    C14 C15 . 1.3843(17) ?
    C14 H14 . 0.931(17) ?
    C15 H15 . 0.944(18) ?
loop_
    _geom_angle_atom_site_label_1
    _geom_angle_atom_site_label_2
    _geom_angle_atom_site_label_3
    _geom_angle_site_symmetry_1
    _geom_angle_site_symmetry_3
    _geom_angle
    _geom_angle_publ_flag
    C1 N1 C2 . . 124.90(10) ?
    C1 N1 H1 . . 116.8(11) ?
    C2 N1 H1 . . 118.0(11) ?
    C4 N2 C5 . . 108.84(9) ?
    C4 N2 H2 . . 113.2(11) ?
    C5 N2 H2 . . 111.3(11) ?
    O1 C1 N1 . . 120.48(11) ?
    O1 C1 C5 . . 123.50(11) ?
    N1 C1 C5 . . 115.97(10) ?
    O2 C2 N1 . . 120.71(11) ?
    O2 C2 C3 . . 124.53(11) ?
    N1 C2 C3 . . 114.76(10) ?
    C2 C3 C6 . . 108.91(9) ?
    C2 C3 C4 . . 110.75(9) ?
    C6 C3 C4 . . 101.02(9) ?
    C2 C3 H3 . . 108.4(9) ?
    C6 C3 H3 . . 114.4(9) ?
    C4 C3 H3 . . 113.1(9) ?
    N2 C4 C10 . . 115.62(10) ?
    N2 C4 C3 . . 104.39(9) ?
    C10 C4 C3 . . 116.00(9) ?
    N2 C4 H4 . . 108.7(9) ?
    C10 C4 H4 . . 106.4(9) ?
    C3 C4 H4 . . 105.1(9) ?
    N2 C5 C7 . . 112.09(11) ?
    N2 C5 C6 . . 102.15(9) ?
    C7 C5 C6 . . 115.05(10) ?
    N2 C5 C1 . . 107.06(9) ?
    C7 C5 C1 . . 111.09(10) ?
    C6 C5 C1 . . 108.79(10) ?
    C5 C6 C3 . . 100.36(9) ?
    C5 C6 H62 . . 110.7(9) ?
    C3 C6 H62 . . 109.9(9) ?
    C5 C6 H61 . . 113.2(9) ?
    C3 C6 H61 . . 110.9(9) ?
    H62 C6 H61 . . 111.2(12) ?
    C5 C7 H73 . . 107.1(11) ?
    C5 C7 H72 . . 110.8(10) ?
    H73 C7 H72 . . 110.3(14) ?
    C5 C7 H71 . . 108.5(11) ?
    H73 C7 H71 . . 107.9(15) ?
    H72 C7 H71 . . 112.1(15) ?
    N3 C8 C13 . . 179.09(15) ?
    C15 C10 C11 . . 118.62(11) ?
    C15 C10 C4 . . 119.08(10) ?
    C11 C10 C4 . . 122.20(11) ?
    C12 C11 C10 . . 120.64(12) ?
    C12 C11 H11 . . 118.1(11) ?
    C10 C11 H11 . . 121.3(11) ?
    C13 C12 C11 . . 119.78(12) ?
    C13 C12 H12 . . 119.5(12) ?
    C11 C12 H12 . . 120.7(12) ?
    C12 C13 C14 . . 120.37(11) ?
    C12 C13 C8 . . 119.00(12) ?
    C14 C13 C8 . . 120.62(11) ?
    C15 C14 C13 . . 119.33(11) ?
    C15 C14 H14 . . 119.0(10) ?
    C13 C14 H14 . . 121.7(10) ?
    C14 C15 C10 . . 121.25(12) ?
    C14 C15 H15 . . 118.2(11) ?
    C10 C15 H15 . . 120.5(11) ?
loop_
    _geom_hbond_atom_site_label_D
    _geom_hbond_atom_site_label_H
    _geom_hbond_atom_site_label_A
    _geom_hbond_site_symmetry_A
    _geom_hbond_distance_DH
    _geom_hbond_distance_HA
    _geom_hbond_distance_DA
    _geom_hbond_angle_DHA
    N2 H2 O2 1_565 0.899(18) 2.368(19) 3.2377(14) 162.8(15)
    N1 H1 O1 3_566 0.877(17) 2.032(17) 2.9019(14) 171.3(15)
_iucr_refine_instructions_details
;
TITL a in P2(1)/c
CELL 0.71073  14.8572   6.2269  13.1215  90.000  95.568  90.000
ZERR    4.00   0.0013   0.0006   0.0012   0.000   0.001   0.000
LATT  1
SYMM -X, 0.5+Y, 0.5-Z
SFAC C H N O
UNIT 56 52 12 8
TEMP -123.000
SIZE .40 .15 .10
EQIV $1 X, 1+Y, Z
EQIV $2 -X, 1-Y, 1-Z
HTAB N2 O2_$1
HTAB N1 O1_$2
L.S. 10
BOND $H
ACTA
FMAP 2
PLAN 6
OMIT -2 56
WGHT    0.056800    0.456800
FVAR       0.22829
O1    4    0.018501    0.661577    0.610988    11.00000    0.02115    0.02651 =
         0.03091   -0.00091    0.00248    0.00702
O2    4    0.175597    0.061071    0.549749    11.00000    0.02920    0.02262 =
         0.02971   -0.00347    0.00451    0.00530
N1    3    0.100750    0.368986    0.577150    11.00000    0.01915    0.02261 =
         0.02208   -0.00141    0.00162    0.00347
N2    3    0.232317    0.661623    0.700432    11.00000    0.01999    0.02434 =
         0.02189   -0.00213    0.00637    0.00241
N3    3    0.475355    0.518896    0.214828    11.00000    0.04194    0.03848 =
         0.02656   -0.00288    0.01369   -0.01245
C1    1    0.081669    0.542627    0.637349    11.00000    0.01747    0.02198 =
         0.02312    0.00122    0.00715    0.00113
C2    1    0.168856    0.220652    0.601939    11.00000    0.01979    0.02004 =
         0.02192    0.00368    0.00696    0.00179
C3    1    0.231533    0.275778    0.695630    11.00000    0.01976    0.02379 =
         0.01931    0.00309    0.00495    0.00537
C4    1    0.289528    0.477997    0.675743    11.00000    0.01750    0.02594 =
         0.01738   -0.00092    0.00294    0.00348
C5    1    0.146513    0.578131    0.734071    11.00000    0.01996    0.02623 =
         0.01996   -0.00163    0.00617    0.00335
C6    1    0.175311    0.359995    0.779076    11.00000    0.02404    0.02932 =
         0.01886    0.00263    0.00789    0.00421
C7    1    0.106024    0.730037    0.807478    11.00000    0.02805    0.03645 =
         0.02750   -0.00712    0.01013    0.00627
C8    1    0.444619    0.509885    0.291486    11.00000    0.02715    0.02875 =
         0.02343   -0.00209    0.00554   -0.00685
C10   1    0.326903    0.487976    0.572364    11.00000    0.01604    0.02493 =
         0.01722   -0.00084    0.00269    0.00119
C11   1    0.322730    0.674414    0.513016    11.00000    0.04046    0.02834 =
         0.03106    0.00552    0.01458    0.01274
C12   1    0.361287    0.680642    0.420766    11.00000    0.04236    0.03152 =
         0.03007    0.01076    0.01303    0.01073
C13   1    0.404624    0.500130    0.387260    11.00000    0.02039    0.02973 =
         0.01841   -0.00084    0.00412   -0.00396
C14   1    0.410358    0.313637    0.446009    11.00000    0.02828    0.02463 =
         0.02561   -0.00209    0.01033    0.00238
C15   1    0.371500    0.309149    0.537699    11.00000    0.02956    0.02339 =
         0.02380    0.00317    0.00931    0.00530
H4    2    0.342825    0.470310    0.728016    11.00000    0.02271
H62   2    0.214113    0.377586    0.843873    11.00000    0.02679
H3    2    0.268878    0.146658    0.715802    11.00000    0.02893
H1    2    0.063582    0.345658    0.522180    11.00000    0.02717
H61   2    0.124427    0.264862    0.787701    11.00000    0.02141
H14   2    0.439861    0.191531    0.425372    11.00000    0.03149
H73   2    0.052413    0.658227    0.830520    11.00000    0.03920
H15   2    0.375830    0.181128    0.576452    11.00000    0.03832
H2    2    0.221922    0.755073    0.648382    11.00000    0.03475
H72   2    0.088531    0.867245    0.773359    11.00000    0.03455
H71   2    0.150914    0.750977    0.868729    11.00000    0.04224
H12   2    0.356923    0.814439    0.376782    11.00000    0.05490
H11   2    0.293146    0.803210    0.534851    11.00000    0.04339
HKLF 4
END
;
data_global
_journal_date_recd_electronic     2012-04-28
_journal_date_accepted     2012-05-04
_journal_name_full     'Acta Crystallographica, Section E'
_journal_year     2012
_journal_volume     68
_journal_issue      6
_journal_page_first     o1718
_journal_page_last     o1718
_journal_paper_category     QO
_journal_paper_doi     10.1107/S1600536812020156
_journal_coeditor_code     FF2066
_publ_contact_author_name     'Konstantin V. Kudryavtsev'
_publ_contact_author_address
;
Department of Chemistry, M.V. Lomonosov Moscow State University,
Leninskie Gory 1/3, Moscow 119991, Russian Federation
Institute of Physiologically Active Compounds, Russian Academy of Sciences,
Chernogolovka 142432, Moscow region, Russian Federation
;
_publ_contact_author_email     'kudr@org.chem.msu.ru'
_publ_contact_author_fax     '+7-495-932-8846'
_publ_contact_author_phone     '+7-495-939-3564'
_publ_section_title
;\
4-[(1<i>RS</i>,5<i>RS</i>,7<i>SR</i>)-5-Methyl-2,4-dioxo-3,6-\
diazabicyclo[3.2.1]octan-7-yl]benzonitrile
;
loop_
    _publ_author_name
    _publ_author_footnote
    _publ_author_address
    'Kudryavtsev, Konstantin V.' .
;
Department of Chemistry, M.V. Lomonosov Moscow State University,
Leninskie Gory 1/3, Moscow 119991, Russian Federation
and
Institute of Physiologically Active Compounds, Russian Academy of Sciences,
Chernogolovka 142432, Moscow region, Russian Federation
;
    'Churakov, Andrei V.' .
;
Institute of General and Inorganic Chemistry,
Russian Academy of Sciences,
Leninskii prosp. 31, Moscow 119991, Russian Federation
;
