# Supplementary material for: 4-[(1RS,5RS,7SR)-5-Methyl-2,4-dioxo-3,6-diaza­bicyclo­[3.2.1]octan-7-yl]benzonitrile
Source: Acta Crystallogr Sect E Struct Rep Online. 2012 May 16;68(Pt 6):o1718. doi: 10.1107/S1600536812020156 (PMC3379309; doi:10.1107/S1600536812020156)
Supplement: Supplementary file 2 [file e-68-o1718-Isup2.hkl]

# 
# h,k,l, Fc-squared, Fo-squared, sigma(Fo-squared) and status flag 
# 
data_I
_shelx_title ' a in P2(1)/c' 
_shelx_refln_list_code          4 
_shelx_F_calc_maximum      137.09 
_exptl_crystal_F_000       536.00 
_reflns_d_resolution_high  0.7570 
 
loop_ 
 _symmetry_equiv_pos_as_xyz 
 'x, y, z' 
 '-x, y+1/2, -z+1/2' 
 '-x, -y, -z' 
 'x, -y-1/2, z-1/2' 
 
_cell_length_a    14.8572 
_cell_length_b     6.2269 
_cell_length_c    13.1215 
_cell_angle_alpha  90.000 
_cell_angle_beta   95.568 
_cell_angle_gamma  90.000 
 
_shelx_F_squared_multiplier     1.000 
 
loop_ 
 _refln_index_h 
 _refln_index_k 
 _refln_index_l 
 _refln_F_squared_calc 
 _refln_F_squared_meas 
 _refln_F_squared_sigma 
 _refln_observed_status 
   2   0   0     1557.98     1531.41     16.94 o 
   3   0   0      636.18      640.06      8.00 o 
   4   0   0     3917.82     3808.18     40.94 o 
   5   0   0      416.67      433.94      5.89 o 
   6   0   0      310.26      307.60      4.74 o 
   7   0   0        0.73        0.09      0.60 o 
   8   0   0       17.20       11.69      1.01 o 
   9   0   0      111.63      123.19      3.05 o 
  10   0   0      119.12      123.72      3.19 o 
  11   0   0      166.31      152.67      3.79 o 
  12   0   0      705.89      715.07     10.63 o 
  13   0   0      338.16      312.28      6.22 o 
  14   0   0      268.05      262.10      5.82 o 
  15   0   0      554.17      524.87      9.28 o 
  16   0   0      217.19      210.90      7.20 o 
  17   0   0      117.14      115.21      4.18 o 
  18   0   0       36.84       32.29      3.07 o 
  19   0   0       39.35       38.35      2.98 o 
   1   1   0      440.53      433.21      3.00 o 
   2   1   0       75.27       70.26      0.78 o 
   3   1   0        1.34        2.33      0.33 o 
   4   1   0     4702.45     4820.10     30.61 o 
   5   1   0      268.25      306.49      2.72 o 
   6   1   0       64.04       71.23      1.00 o 
   7   1   0       55.27       54.36      0.89 o 
   8   1   0      330.75      320.65      3.85 o 
   9   1   0      635.19      668.45      8.46 o 
  10   1   0      882.05      914.27      8.72 o 
  11   1   0       89.83       84.50      3.18 o 
  12   1   0        0.56       -0.58      0.58 o 
  13   1   0       26.71       27.77      1.38 o 
  14   1   0        5.32        4.28      0.91 o 
  15   1   0       70.76       65.66      2.17 o 
  16   1   0      242.87      236.74      4.12 o 
  17   1   0       55.20       52.43      2.10 o 
  18   1   0        4.38        3.37      1.15 o 
  19   1   0        7.98        7.76      1.37 o 
   0   2   0       27.15       21.20      1.70 o 
   1   2   0     1651.82     1749.47     11.38 o 
   2   2   0      833.95      807.35      5.58 o 
   3   2   0      380.94      427.54      3.26 o 
   4   2   0      112.18       81.91      1.13 o 
   5   2   0     1361.51     1452.71      9.76 o 
   6   2   0      116.36      121.69      1.49 o 
   7   2   0      405.74      468.90      3.83 o 
   8   2   0     1368.32     1380.56      9.61 o 
   9   2   0      230.65      200.32      2.20 o 
  10   2   0       14.68       17.91      1.20 o 
  11   2   0       15.34       14.50      1.03 o 
  12   2   0        5.30        5.89      0.88 o 
  13   2   0        5.78        6.76      0.93 o 
  14   2   0       19.62       18.30      1.33 o 
  15   2   0      412.73      378.59      5.31 o 
  16   2   0       10.19       11.09      1.28 o 
  17   2   0       70.34       67.79      2.38 o 
  18   2   0        9.28       12.04      1.45 o 
   1   3   0       28.29       22.54      0.76 o 
   2   3   0       86.58       77.82      1.16 o 
   3   3   0       34.79       33.98      0.82 o 
   4   3   0      159.48      178.00      2.40 o 
   5   3   0      217.66      198.91      2.11 o 
   6   3   0       25.97       37.82      1.14 o 
   7   3   0       26.60       24.87      1.06 o 
   8   3   0        9.22        9.04      0.61 o 
   9   3   0      244.74      221.60      2.51 o 
  10   3   0       18.22       21.17      1.03 o 
  11   3   0      138.08      121.45      2.51 o 
  12   3   0      473.27      460.30      5.66 o 
  13   3   0       63.10       61.77      2.01 o 
  14   3   0       73.59       63.42      2.11 o 
  15   3   0      156.92      161.39      3.37 o 
  16   3   0       57.58       55.31      2.13 o 
  17   3   0       26.78       22.35      1.65 o 
  18   3   0        0.79        1.08      1.10 o 
   0   4   0      474.34      447.31      5.40 o 
   1   4   0     1157.82     1131.18      8.09 o 
   2   4   0        1.36        7.64      0.90 o 
   3   4   0       20.23       29.79      0.86 o 
   4   4   0        6.64        4.58      0.49 o 
   5   4   0      114.49      120.31      1.74 o 
   6   4   0       26.69       25.04      0.89 o 
   7   4   0        7.00        9.47      0.68 o 
   8   4   0       85.69       94.26      1.65 o 
   9   4   0        5.43        3.68      0.63 o 
  10   4   0        1.56        2.07      0.72 o 
  11   4   0       30.41       32.44      1.61 o 
  12   4   0        1.80        2.24      0.86 o 
  13   4   0       10.60       11.84      1.77 o 
  14   4   0        0.09        1.13      0.86 o 
  15   4   0       17.48       15.55      1.41 o 
  16   4   0       14.24       13.85      1.40 o 
  17   4   0        5.43        5.74      1.50 o 
   1   5   0      158.31      156.69      2.03 o 
   2   5   0      114.69      111.33      1.97 o 
   3   5   0      979.39      916.02      7.88 o 
   4   5   0        0.67        0.35      0.58 o 
   5   5   0        0.83        5.12      0.72 o 
   6   5   0      261.76      260.77      2.99 o 
   7   5   0      317.84      324.00      3.49 o 
   8   5   0       69.63       69.68      1.98 o 
   9   5   0       76.52       69.86      1.80 o 
  10   5   0      143.63      146.26      2.59 o 
  11   5   0        1.65        1.34      1.03 o 
  12   5   0        8.62       13.92      1.47 o 
  13   5   0        3.64        3.64      1.21 o 
  14   5   0       35.95       45.01      2.36 o 
  15   5   0        0.12        0.39      1.40 o 
   0   6   0      898.91      865.52     22.64 o 
   1   6   0      428.46      417.02      5.31 o 
   2   6   0       62.85       70.66      2.08 o 
   3   6   0      641.85      614.40      6.94 o 
   4   6   0       30.11       25.63      1.42 o 
   5   6   0       12.77       14.91      1.22 o 
   6   6   0        2.42        2.32      0.89 o 
   7   6   0        0.75        1.51      0.85 o 
   8   6   0        0.65        0.86      0.88 o 
   9   6   0       49.91       53.38      2.01 o 
  10   6   0       21.80       25.22      1.58 o 
  11   6   0       15.40       18.79      2.10 o 
  12   6   0        4.30        6.05      3.65 o 
  13   6   0        3.80        9.31      3.07 o 
   1   7   0        8.49        7.07      1.12 o 
   2   7   0       30.36       27.54      1.92 o 
   3   7   0        0.53        0.24      0.89 o 
   4   7   0       15.18       14.03      1.32 o 
   5   7   0       67.65       69.23      3.47 o 
   6   7   0       15.79       19.04      1.51 o 
   7   7   0       10.31       12.57      1.38 o 
   8   7   0      169.84      189.75      3.81 o 
   9   7   0       16.99       19.61      1.59 o 
  10   7   0       14.53       17.27      1.84 o 
   0   8   0        4.99        7.87      2.88 o 
   1   8   0        0.13       -0.15      1.18 o 
   2   8   0        5.12        5.76      1.48 o 
   3   8   0       15.17       13.32      1.80 o 
   4   8   0       25.47       24.82      2.06 o 
 -19   1   1        0.13        0.15      1.09 o 
 -18   1   1        1.16        2.00      1.04 o 
 -17   1   1       46.69       47.63      2.03 o 
 -16   1   1       26.28       22.39      1.50 o 
 -15   1   1      186.38      164.14      3.23 o 
 -14   1   1      250.58      240.33      3.90 o 
 -13   1   1       15.88       14.51      1.12 o 
 -12   1   1       13.90       15.67      1.10 o 
 -11   1   1      194.01      168.97      3.46 o 
 -10   1   1      525.92      516.31      5.63 o 
  -9   1   1      334.05      362.10      3.67 o 
  -8   1   1      145.21      137.85      2.84 o 
  -7   1   1      131.91      132.87      1.41 o 
  -6   1   1      417.71      448.72      3.45 o 
  -5   1   1     1937.91     2036.43     13.20 o 
  -4   1   1     1076.49     1077.51      7.21 o 
  -3   1   1     1773.13     1899.56     13.42 o 
  -2   1   1     6469.88     6381.20     40.80 o 
  -1   1   1     1254.48     1158.73      7.53 o 
   0   1   1     7331.77     7130.89     50.35 o 
   1   1   1     5123.80     5190.94     31.14 o 
   2   1   1     1747.53     1843.20     12.98 o 
   3   1   1    11289.54    11767.76     75.14 o 
   4   1   1     6129.95     6247.46     44.30 o 
   5   1   1        0.22        3.40      0.43 o 
   6   1   1     1159.45     1130.51      7.85 o 
   7   1   1       61.21       86.51      1.27 o 
   8   1   1        6.34       10.00      0.92 o 
   9   1   1      716.16      729.55      5.82 o 
  10   1   1       18.89       22.84      1.09 o 
  11   1   1       64.66       70.19      1.79 o 
  12   1   1       34.91       33.77      1.41 o 
  13   1   1       29.78       25.41      1.52 o 
  14   1   1      119.35      109.99      2.56 o 
  15   1   1       23.22       21.90      1.43 o 
  16   1   1       67.88       72.60      2.31 o 
  17   1   1       57.44       58.42      2.19 o 
  18   1   1       10.72       12.21      1.45 o 
  19   1   1        6.02        3.32      1.19 o 
 -19   2   1       81.17       80.27      2.93 o 
 -18   2   1      125.74      130.20      3.32 o 
 -17   2   1      119.71      118.26      3.02 o 
 -16   2   1       68.30       64.62      2.25 o 
 -15   2   1        2.70        2.12      0.90 o 
 -14   2   1        1.49        0.19      1.00 o 
 -13   2   1        6.86        8.40      1.00 o 
 -12   2   1       11.14        8.26      0.93 o 
 -11   2   1       41.01       37.76      1.43 o 
 -10   2   1       30.28       31.62      1.20 o 
  -9   2   1       24.68       25.58      0.80 o 
  -8   2   1        2.11        4.02      0.44 o 
  -7   2   1      847.69      906.81      6.57 o 
  -6   2   1      313.70      343.44      2.97 o 
  -5   2   1      654.24      690.42      5.06 o 
  -4   2   1      543.70      543.41      4.07 o 
  -3   2   1      878.42      907.07      6.25 o 
  -2   2   1       49.96       41.38      0.94 o 
  -1   2   1       45.87       43.10      0.73 o 
   0   2   1      277.48      286.82      2.51 o 
   1   2   1     2300.59     2375.54     15.26 o 
   2   2   1      214.29      240.90      2.54 o 
   3   2   1      411.53      449.14      3.43 o 
   4   2   1       32.81       35.19      0.76 o 
   5   2   1        8.97        8.14      0.48 o 
   6   2   1      230.97      230.21      2.25 o 
   7   2   1     2296.75     2421.11     17.56 o 
   8   2   1      415.69      450.56      3.84 o 
   9   2   1      133.42      139.59      1.79 o 
  10   2   1       20.95       18.73      0.75 o 
  11   2   1      430.07      410.43      4.98 o 
  12   2   1       78.32       76.91      2.08 o 
  13   2   1      223.62      224.78      3.66 o 
  14   2   1      173.73      157.25      3.13 o 
  15   2   1        9.50        9.59      1.19 o 
  16   2   1        0.33        0.28      0.88 o 
  17   2   1        3.37        2.62      1.38 o 
  18   2   1       11.09       12.00      1.43 o 
 -18   3   1        1.26        0.00      1.01 o 
 -17   3   1        0.00       -0.13      0.97 o 
 -16   3   1       18.80       17.34      1.50 o 
 -15   3   1      226.49      205.19      5.01 o 
 -14   3   1       71.73       69.86      2.18 o 
 -13   3   1      167.81      157.31      3.09 o 
 -12   3   1        4.60        3.78      0.83 o 
 -11   3   1      112.67      107.97      3.68 o 
 -10   3   1      141.86      131.71      1.91 o 
  -9   3   1      548.01      521.58      4.50 o 
  -8   3   1       81.81       92.09      1.50 o 
  -7   3   1       28.70       40.30      0.99 o 
  -6   3   1      237.32      241.09      2.45 o 
  -5   3   1     1975.86     2147.12     14.28 o 
  -4   3   1     1626.24     1749.57     11.76 o 
  -3   3   1      662.65      698.82      5.20 o 
  -2   3   1      554.93      570.00      4.35 o 
  -1   3   1      720.84      744.52      5.43 o 
   0   3   1     1175.84     1233.25      8.45 o 
   1   3   1      150.42      158.47      2.07 o 
   2   3   1        4.07        9.16      0.47 o 
   3   3   1       17.32       18.83      0.77 o 
   4   3   1     1135.86     1173.22      8.22 o 
   5   3   1      148.97      156.45      1.85 o 
   6   3   1        1.25        5.60      0.50 o 
   7   3   1      146.78      151.29      1.92 o 
   8   3   1      858.72      901.89      6.86 o 
   9   3   1       55.84       63.49      1.34 o 
  10   3   1       72.41       81.40      1.58 o 
  11   3   1        0.86        1.48      0.71 o 
  12   3   1        7.22        8.44      1.01 o 
  13   3   1      191.92      180.31      3.32 o 
  14   3   1      108.58       99.02      4.57 o 
  15   3   1       20.35       21.57      1.51 o 
  16   3   1       52.83       49.90      2.05 o 
  17   3   1       14.78       11.13      1.36 o 
  18   3   1       90.93       85.46      2.79 o 
 -17   4   1       30.17       35.93      2.81 o 
 -16   4   1       43.68       45.57      3.02 o 
 -15   4   1        3.40        5.28      1.19 o 
 -14   4   1       50.39       52.12      2.01 o 
 -13   4   1       21.45       20.21      1.86 o 
 -12   4   1       13.65       11.45      1.15 o 
 -11   4   1       24.84       23.53      1.32 o 
 -10   4   1       56.93       55.17      1.38 o 
  -9   4   1       18.13       21.30      1.09 o 
  -8   4   1       12.82       14.80      0.78 o 
  -7   4   1       71.56       71.13      1.39 o 
  -6   4   1        1.50        1.96      0.48 o 
  -5   4   1        1.93        1.45      0.44 o 
  -4   4   1        6.40        7.33      0.54 o 
  -3   4   1      600.17      614.65      4.92 o 
  -2   4   1      321.59      320.60      3.00 o 
  -1   4   1       14.63       13.93      0.84 o 
   0   4   1       31.56       27.46      0.82 o 
   1   4   1      147.25      170.25      1.94 o 
   2   4   1       22.54       26.04      0.80 o 
   3   4   1        5.80        5.10      0.49 o 
   4   4   1     1365.52     1298.64      9.24 o 
   5   4   1        1.10        1.96      0.47 o 
   6   4   1       61.92       53.79      1.24 o 
   7   4   1      443.07      466.08      4.24 o 
   8   4   1        6.84        8.91      0.82 o 
   9   4   1      409.41      396.64      3.94 o 
  10   4   1      398.41      390.41      3.98 o 
  11   4   1        0.52        0.91      0.77 o 
  12   4   1        8.06        8.89      1.22 o 
  13   4   1       13.96       13.80      1.26 o 
  14   4   1       20.47       19.18      1.48 o 
  15   4   1        0.09        0.41      1.00 o 
  16   4   1        0.44       -0.72      0.95 o 
 -15   5   1       11.30       12.34      1.64 o 
 -14   5   1       16.73       20.47      1.84 o 
 -13   5   1        0.33        1.67      1.10 o 
 -12   5   1        7.10        5.57      1.03 o 
 -11   5   1       11.44       12.35      1.17 o 
 -10   5   1       69.74       75.86      1.75 o 
  -9   5   1        2.33        2.46      0.66 o 
  -8   5   1       70.78       69.99      1.59 o 
  -7   5   1       97.38       88.53      1.71 o 
  -6   5   1       56.89       58.99      1.37 o 
  -5   5   1      306.98      279.20      5.31 o 
  -4   5   1      176.79      171.46      2.24 o 
  -3   5   1       17.62       20.14      0.94 o 
  -2   5   1        5.71        4.46      0.68 o 
  -1   5   1      285.88      266.71      5.01 o 
   0   5   1      737.14      686.54      7.77 o 
   1   5   1      402.49      372.90      4.02 o 
   2   5   1       39.92       40.29      2.88 o 
   3   5   1     1492.96     1387.36     11.12 o 
   4   5   1      788.31      756.87      6.84 o 
   5   5   1       59.47       70.90      2.08 o 
   6   5   1       22.49       23.35      1.15 o 
   7   5   1        8.29        7.67      0.83 o 
   8   5   1       21.02       21.85      1.13 o 
   9   5   1        4.70        7.42      0.88 o 
  10   5   1       36.90       43.98      1.54 o 
  11   5   1       96.70      108.69      4.36 o 
  12   5   1        0.82        1.94      1.23 o 
  13   5   1        1.97        2.98      1.74 o 
  14   5   1       21.87       20.16      1.80 o 
  15   5   1       22.03       24.19      2.02 o 
 -13   6   1       87.47      112.08      4.21 o 
 -12   6   1       18.02       18.22      2.10 o 
 -11   6   1      149.24      173.33      4.95 o 
 -10   6   1      155.66      157.54      3.28 o 
  -9   6   1        2.08        0.80      0.93 o 
  -8   6   1       12.37        8.07      1.25 o 
  -7   6   1       22.43       21.94      1.38 o 
  -6   6   1        8.14        6.35      1.00 o 
  -5   6   1       11.64       11.94      1.22 o 
  -4   6   1      192.04      175.18      3.23 o 
  -3   6   1      229.67      207.13      3.50 o 
  -2   6   1      203.59      197.98      3.48 o 
  -1   6   1      120.67      114.39      3.77 o 
   0   6   1        7.75        8.15      1.30 o 
   1   6   1      340.71      325.82      4.52 o 
   2   6   1      370.64      373.96      5.18 o 
   3   6   1       20.75       19.33      1.46 o 
   4   6   1      252.88      236.97      3.83 o 
   5   6   1       47.38       46.82      2.02 o 
   6   6   1        0.24        0.61      0.81 o 
   7   6   1        6.89        7.93      1.07 o 
   8   6   1       74.33       81.89      2.33 o 
   9   6   1       91.27       86.10      2.46 o 
  10   6   1        6.43        7.49      1.41 o 
  11   6   1        1.92        2.32      1.42 o 
  12   6   1      210.67      217.39      8.44 o 
  13   6   1        5.49        8.06      2.88 o 
 -10   7   1        3.54        1.07      1.09 o 
  -9   7   1       12.26       14.18      1.46 o 
  -8   7   1        4.13        5.38      1.22 o 
  -7   7   1      168.27      177.67      3.62 o 
  -6   7   1      124.09      119.35      2.96 o 
  -5   7   1       30.30       33.57      1.74 o 
  -4   7   1        0.08       -0.64      0.89 o 
  -3   7   1      105.16      100.77      2.65 o 
  -2   7   1        1.55        0.12      0.91 o 
  -1   7   1       75.12       75.46      2.30 o 
   0   7   1      224.90      239.87      4.05 o 
   1   7   1       10.98        8.65      1.15 o 
   2   7   1       34.06       30.05      1.64 o 
   3   7   1       27.60       29.69      1.64 o 
   4   7   1       21.68       23.75      1.53 o 
   5   7   1       22.72       24.42      1.94 o 
   6   7   1        0.61       -0.46      1.06 o 
   7   7   1        2.05        3.15      1.32 o 
   8   7   1      124.98      130.38      3.79 o 
   9   7   1       42.99       41.53      2.43 o 
  10   7   1       73.31       97.67      3.43 o 
  -4   8   1       22.08       27.68      2.17 o 
  -3   8   1       14.22       15.71      1.86 o 
  -2   8   1        0.00       -0.88      1.24 o 
  -1   8   1        7.24        4.66      1.46 o 
   0   8   1       10.97       13.22      1.77 o 
   1   8   1       17.21       18.96      2.00 o 
   2   8   1        0.37        0.67      1.35 o 
   3   8   1       34.48       40.81      3.04 o 
   4   8   1      123.04      121.42      3.89 o 
 -19   0   2      644.19      637.07     11.65 o 
 -18   0   2        0.51        1.26      1.38 o 
 -17   0   2       18.41       19.91      2.16 o 
 -16   0   2       48.72       41.22      2.62 o 
 -15   0   2      239.30      218.76      5.41 o 
 -14   0   2      263.91      257.80      9.11 o 
 -13   0   2       19.29       25.49      3.84 o 
 -12   0   2      177.25      199.12      4.61 o 
 -11   0   2      122.45      116.24      3.32 o 
 -10   0   2      141.77      142.33      3.52 o 
  -9   0   2       30.78       31.08      1.61 o 
  -8   0   2      816.58      893.31     11.59 o 
  -7   0   2      648.86      634.24      8.53 o 
  -6   0   2      986.93     1071.85     19.55 o 
  -5   0   2     1502.67     1574.35     16.73 o 
  -4   0   2      795.73      870.69     10.11 o 
  -3   0   2     2640.93     2741.38     24.65 o 
  -2   0   2     6443.44     6417.55     61.67 o 
  -1   0   2     2807.53     2815.64     32.86 o 
   0   0   2      612.87      598.82      5.72 o 
   1   0   2    10853.69    10411.60     94.33 o 
   2   0   2     4518.81     4515.76     40.87 o 
   3   0   2    18792.74    18822.67    191.50 o 
   4   0   2    11880.00    12142.77    109.37 o 
   5   0   2      140.81      157.09      2.59 o 
   6   0   2      692.65      725.74      7.40 o 
   7   0   2     1426.93     1488.52     14.23 o 
   8   0   2       23.56       16.94      0.81 o 
   9   0   2      394.47      387.72      4.73 o 
  10   0   2      433.73      432.53     11.59 o 
  11   0   2        6.19        4.58      1.82 o 
  12   0   2      122.17      116.51      3.38 o 
  13   0   2      930.08      871.34     13.05 o 
  14   0   2     1359.53     1312.22     25.42 o 
  15   0   2        3.35        4.11      1.38 o 
  16   0   2       27.56       26.20      2.21 o 
  17   0   2       55.95       52.60      4.13 o 
  18   0   2       19.33       24.77      2.43 o 
  19   0   2        5.72        6.01      2.49 o 
 -19   1   2      145.13      145.21      3.53 o 
 -18   1   2      168.94      155.37      3.56 o 
 -17   1   2       56.68       56.94      2.17 o 
 -16   1   2       39.08       41.43      1.83 o 
 -15   1   2      252.78      231.81      3.97 o 
 -14   1   2       66.50       60.44      1.96 o 
 -13   1   2       18.42       18.38      1.25 o 
 -12   1   2       22.89       24.31      1.24 o 
 -11   1   2      201.99      193.64      4.35 o 
 -10   1   2        0.16        0.03      0.69 o 
  -9   1   2       46.84       54.21      1.06 o 
  -8   1   2       32.84       24.89      0.99 o 
  -7   1   2       74.66       93.78      1.20 o 
  -6   1   2       14.45       14.59      0.77 o 
  -5   1   2      798.89      854.90      5.95 o 
  -4   1   2     1353.01     1414.60      9.32 o 
  -3   1   2     5581.27     5518.18     38.93 o 
  -2   1   2     3183.10     3298.41     26.16 o 
  -1   1   2      300.18      342.41      4.09 o 
   0   1   2      936.05      891.78      6.09 o 
   1   1   2      264.17      269.66      2.74 o 
   2   1   2       45.09       73.29      0.92 o 
   3   1   2      793.18      719.06      5.00 o 
   4   1   2     5410.75     5274.42     33.15 o 
   5   1   2      387.98      436.87      3.70 o 
   6   1   2        0.60        2.33      0.38 o 
   7   1   2     2170.13     2242.77     16.04 o 
   8   1   2        5.17        6.61      0.47 o 
   9   1   2       83.24       69.83      1.20 o 
  10   1   2       81.06       80.40      2.15 o 
  11   1   2      370.10      373.07      4.64 o 
  12   1   2        3.29        3.18      0.79 o 
  13   1   2        0.98        2.39      0.81 o 
  14   1   2        7.98        7.13      1.07 o 
  15   1   2      121.54      114.62      2.72 o 
  16   1   2       11.15       11.70      1.29 o 
  17   1   2        0.87        0.64      0.95 o 
  18   1   2       11.56       12.29      1.45 o 
  19   1   2        8.04        7.68      1.39 o 
 -19   2   2       11.96       17.03      1.69 o 
 -18   2   2       10.91       10.22      1.36 o 
 -17   2   2       85.32       88.38      2.67 o 
 -16   2   2        7.12        5.14      1.07 o 
 -15   2   2        0.92        0.90      0.86 o 
 -14   2   2      438.39      411.84      6.90 o 
 -13   2   2       29.49       28.12      1.44 o 
 -12   2   2      239.26      208.94      3.66 o 
 -11   2   2       51.67       45.76      1.69 o 
 -10   2   2       72.93       66.01      1.18 o 
  -9   2   2        1.82        0.49      0.36 o 
  -8   2   2      175.48      202.91      2.15 o 
  -7   2   2       28.27       31.39      0.82 o 
  -6   2   2     1389.65     1503.57     10.19 o 
  -5   2   2       53.43       75.75      1.13 o 
  -4   2   2     1871.20     2051.70     13.39 o 
  -3   2   2        7.90        9.92      0.54 o 
  -2   2   2     1102.62     1153.91      8.15 o 
  -1   2   2     4490.01     4713.06     38.19 o 
   0   2   2     1002.25      962.66      9.31 o 
   1   2   2     1748.98     1731.37     12.43 o 
   2   2   2     2015.05     2182.65     16.83 o 
   3   2   2      791.22      725.39      9.00 o 
   4   2   2      839.64      893.62      6.32 o 
   5   2   2      744.49      778.73      5.67 o 
   6   2   2      285.96      326.87      2.93 o 
   7   2   2      352.15      343.73      3.12 o 
   8   2   2      247.03      246.16      3.45 o 
   9   2   2      516.59      499.75      4.27 o 
  10   2   2      352.11      369.62      3.50 o 
  11   2   2       88.55       95.59      2.26 o 
  12   2   2       64.08       58.85      1.84 o 
  13   2   2        0.08        0.46      0.74 o 
  14   2   2       21.38       20.46      1.35 o 
  15   2   2       40.21       42.14      2.71 o 
  16   2   2        0.83       -0.03      0.86 o 
  17   2   2        7.07        6.73      2.08 o 
  18   2   2      137.18      147.16      3.53 o 
 -18   3   2        4.47        9.04      1.39 o 
 -17   3   2        0.41        0.29      1.00 o 
 -16   3   2        6.83        7.05      1.19 o 
 -15   3   2        0.70       -0.25      0.81 o 
 -14   3   2       54.24       52.89      1.96 o 
 -13   3   2      119.61      105.66      3.18 o 
 -12   3   2       25.99       26.00      1.38 o 
 -11   3   2       33.79       30.46      1.39 o 
 -10   3   2        5.02        2.63      0.58 o 
  -9   3   2       62.28       58.11      1.33 o 
  -8   3   2       10.67        6.97      0.56 o 
  -7   3   2        0.00        0.48      0.39 o 
  -6   3   2       16.41       17.00      0.66 o 
  -5   3   2        1.35        4.42      0.56 o 
  -4   3   2      219.88      234.34      2.30 o 
  -3   3   2       91.14       96.30      1.31 o 
  -2   3   2      398.55      461.41      3.70 o 
  -1   3   2      797.34      836.62      7.21 o 
   0   3   2      210.61      232.25      2.14 o 
   1   3   2       64.08       62.24      1.33 o 
   2   3   2      270.89      319.67      2.75 o 
   3   3   2       23.06       34.17      0.80 o 
   4   3   2       95.77      120.90      1.43 o 
   5   3   2       31.88       47.21      0.98 o 
   6   3   2        5.91        6.73      0.70 o 
   7   3   2      255.86      254.33      2.66 o 
   8   3   2      109.21      111.45      1.70 o 
   9   3   2       32.51       32.45      1.02 o 
  10   3   2       69.25       70.10      1.47 o 
  11   3   2       93.28       91.67      2.20 o 
  12   3   2      141.73      122.70      2.65 o 
  13   3   2       69.75       62.63      3.79 o 
  14   3   2        1.36        1.22      0.88 o 
  15   3   2       36.63       35.82      1.74 o 
  16   3   2       10.89       12.11      1.41 o 
  17   3   2        2.05        2.34      1.61 o 
 -17   4   2        1.30       -0.22      1.02 o 
 -16   4   2        3.68        1.68      1.07 o 
 -15   4   2       28.73       28.61      1.69 o 
 -14   4   2        2.76        2.67      1.00 o 
 -13   4   2        8.47        9.16      1.12 o 
 -12   4   2        4.18        1.66      0.86 o 
 -11   4   2      266.65      223.40      3.59 o 
 -10   4   2      443.52      422.57      4.17 o 
  -9   4   2      215.32      236.15      2.90 o 
  -8   4   2       43.88       36.02      1.11 o 
  -7   4   2      396.86      377.88      3.64 o 
  -6   4   2      179.47      161.74      2.08 o 
  -5   4   2       98.76       84.93      1.43 o 
  -4   4   2       14.05        9.27      0.58 o 
  -3   4   2      469.53      486.22      4.09 o 
  -2   4   2      464.72      461.18      3.93 o 
  -1   4   2      230.35      261.11      2.57 o 
   0   4   2      202.31      239.61      2.39 o 
   1   4   2        1.04        3.25      0.67 o 
   2   4   2      199.86      214.22      2.66 o 
   3   4   2      549.78      501.61      4.18 o 
   4   4   2       89.79       72.93      1.48 o 
   5   4   2      758.09      734.75      5.80 o 
   6   4   2      152.39      141.84      1.96 o 
   7   4   2      385.79      373.15      3.84 o 
   8   4   2        2.35        3.30      0.62 o 
   9   4   2      101.10       82.64      1.65 o 
  10   4   2       21.31       18.37      0.98 o 
  11   4   2       29.92       25.41      2.19 o 
  12   4   2      295.74      296.83      4.41 o 
  13   4   2       23.47       19.87      1.41 o 
  14   4   2        0.55        0.79      0.89 o 
  15   4   2        9.98       13.36      1.57 o 
  16   4   2       19.19       18.56      1.83 o 
 -15   5   2        0.40        0.73      2.05 o 
 -14   5   2       12.33        9.40      1.63 o 
 -13   5   2       58.99       67.48      2.30 o 
 -12   5   2        7.48       13.51      1.25 o 
 -11   5   2        0.16       -0.43      0.75 o 
 -10   5   2       77.84       81.91      1.80 o 
  -9   5   2        1.01        1.39      0.63 o 
  -8   5   2       71.26       68.49      1.55 o 
  -7   5   2       83.83       83.89      1.87 o 
  -6   5   2      484.59      480.81      4.97 o 
  -5   5   2     1323.59     1273.51     10.44 o 
  -4   5   2      476.42      440.53      4.58 o 
  -3   5   2       87.76       83.11      1.92 o 
  -2   5   2      375.23      349.53      3.84 o 
  -1   5   2        8.38       10.38      0.89 o 
   0   5   2      288.12      277.55      4.75 o 
   1   5   2      184.03      175.04      2.54 o 
   2   5   2       11.02       17.20      1.13 o 
   3   5   2       20.08       24.30      1.06 o 
   4   5   2       49.35       48.23      1.44 o 
   5   5   2        2.63        6.97      0.81 o 
   6   5   2       45.95       56.73      1.62 o 
   7   5   2     1278.78     1199.15     10.14 o 
   8   5   2       25.34       26.30      1.23 o 
   9   5   2        3.39        2.04      0.75 o 
  10   5   2       51.87       51.80      2.15 o 
  11   5   2       87.63       78.26      2.61 o 
  12   5   2       60.66       62.75      2.53 o 
  13   5   2       55.01       55.16      2.45 o 
  14   5   2       43.96       46.55      4.95 o 
  15   5   2       97.85      113.36      4.48 o 
 -13   6   2        5.06        4.22      1.63 o 
 -12   6   2        9.46       11.74      1.90 o 
 -11   6   2        0.25        0.38      1.36 o 
 -10   6   2       77.61       70.65      2.25 o 
  -9   6   2      116.41      120.72      2.85 o 
  -8   6   2        0.24       -0.31      0.77 o 
  -7   6   2       11.82       13.95      1.26 o 
  -6   6   2        5.54        7.14      1.05 o 
  -5   6   2        2.69        2.30      0.83 o 
  -4   6   2        2.71        3.50      0.88 o 
  -3   6   2       74.86       73.41      2.48 o 
  -2   6   2        7.05        6.52      1.00 o 
  -1   6   2        0.14        0.76      0.79 o 
   0   6   2       31.94       30.20      1.91 o 
   1   6   2        4.22        5.70      1.14 o 
   2   6   2        7.02        7.40      1.02 o 
   3   6   2      401.14      402.19      4.62 o 
   4   6   2     1082.20     1111.18      9.68 o 
   5   6   2       62.13       63.01      1.79 o 
   6   6   2       25.43       27.83      1.31 o 
   7   6   2        6.44        7.18      0.98 o 
   8   6   2      112.27      118.45      2.85 o 
   9   6   2        0.66        2.68      1.00 o 
  10   6   2       26.59       33.64      1.75 o 
  11   6   2      281.69      289.53      6.85 o 
  12   6   2        0.00        3.30      1.61 o 
 -10   7   2        8.93        8.25      1.83 o 
  -9   7   2       42.82       47.00      2.08 o 
  -8   7   2        0.02        1.03      1.03 o 
  -7   7   2       10.58       14.50      1.39 o 
  -6   7   2        3.80        3.38      1.02 o 
  -5   7   2       37.01       43.23      1.90 o 
  -4   7   2       60.54       52.93      2.06 o 
  -3   7   2        6.27        7.50      1.16 o 
  -2   7   2       18.64       17.76      1.97 o 
  -1   7   2      134.62      132.81      3.97 o 
   0   7   2       38.12       44.69      2.29 o 
   1   7   2       50.98       51.52      2.45 o 
   2   7   2      106.38      107.83      3.33 o 
   3   7   2       36.18       29.51      2.18 o 
   4   7   2      198.16      201.74      8.17 o 
   5   7   2       34.43       38.52      2.57 o 
   6   7   2      179.81      173.63      4.27 o 
   7   7   2        0.77        1.34      1.25 o 
   8   7   2        2.90        5.02      1.44 o 
   9   7   2       18.38       24.93      2.07 o 
  -4   8   2       45.10       57.78      3.66 o 
  -3   8   2        1.93        1.06      1.32 o 
  -2   8   2        6.02        9.40      1.71 o 
  -1   8   2       39.12       41.93      2.48 o 
   0   8   2      119.36      133.34      5.74 o 
   1   8   2       52.10       48.23      3.64 o 
   2   8   2       10.96       13.54      2.01 o 
   3   8   2        5.88        3.86      1.94 o 
 -19   1   3      424.50      411.22      6.27 o 
 -18   1   3      126.93      125.80      3.22 o 
 -17   1   3        2.35        2.60      0.97 o 
 -16   1   3      317.67      294.58      4.71 o 
 -15   1   3       13.31       13.07      1.50 o 
 -14   1   3       36.27       28.77      1.48 o 
 -13   1   3       19.90       15.66      1.25 o 
 -12   1   3       49.58       48.98      1.66 o 
 -11   1   3       28.97       28.02      1.26 o 
 -10   1   3       55.30       48.54      1.61 o 
  -9   1   3       78.69       72.14      1.08 o 
  -8   1   3     1250.05     1323.56      9.14 o 
  -7   1   3       75.46       73.20      1.10 o 
  -6   1   3       40.96       43.69      0.85 o 
  -5   1   3      953.72      998.75      7.58 o 
  -4   1   3     2349.51     2499.89     17.68 o 
  -3   1   3      899.86      923.22      6.29 o 
  -2   1   3       40.34       42.16      0.68 o 
  -1   1   3     2355.22     2582.77     16.53 o 
   0   1   3     1740.24     1747.86     12.51 o 
   1   1   3       37.78       35.10      0.92 o 
   2   1   3      874.62      945.79      7.95 o 
   3   1   3      591.47      545.33      5.11 o 
   4   1   3     3422.46     3561.89     22.64 o 
   5   1   3     2073.19     2110.19     13.80 o 
   6   1   3     1853.98     1926.91     12.77 o 
   7   1   3      602.60      604.73      4.70 o 
   8   1   3     2227.77     2239.33     14.90 o 
   9   1   3        0.46        2.48      0.57 o 
  10   1   3      145.88      135.10      1.82 o 
  11   1   3      287.62      287.69      3.92 o 
  12   1   3       95.60       90.95      2.21 o 
  13   1   3      102.44       90.32      2.26 o 
  14   1   3      179.87      166.73      3.24 o 
  15   1   3       56.53       49.13      1.87 o 
  16   1   3       55.85       51.71      3.07 o 
  17   1   3       25.38       27.50      1.74 o 
  18   1   3       94.93       93.81      2.86 o 
 -18   2   3        8.06       10.93      1.42 o 
 -17   2   3      124.99      125.11      3.14 o 
 -16   2   3        9.82       10.30      1.24 o 
 -15   2   3      129.05      117.28      3.28 o 
 -14   2   3        0.03       -0.75      0.75 o 
 -13   2   3        4.05        4.38      0.91 o 
 -12   2   3      210.63      212.95      3.96 o 
 -11   2   3       25.06       26.38      1.26 o 
 -10   2   3       97.71      103.10      2.15 o 
  -9   2   3       72.51       86.12      1.38 o 
  -8   2   3      455.25      478.97      4.00 o 
  -7   2   3       24.02       24.79      1.08 o 
  -6   2   3     1947.43     1997.33     13.28 o 
  -5   2   3     2280.02     2381.83     15.55 o 
  -4   2   3      223.36      206.71      2.01 o 
  -3   2   3       32.91       43.28      0.94 o 
  -2   2   3      752.40      798.64      5.60 o 
  -1   2   3      472.10      470.81      3.52 o 
   0   2   3       85.77       80.07      1.16 o 
   1   2   3        8.65        6.24      0.45 o 
   2   2   3        6.23        8.64      0.36 o 
   3   2   3      252.53      263.47      2.16 o 
   4   2   3     1024.67     1169.05      8.05 o 
   5   2   3      460.90      558.67      4.36 o 
   6   2   3       63.32       56.11      1.07 o 
   7   2   3      884.43      883.68      6.64 o 
   8   2   3      619.75      659.48      5.25 o 
   9   2   3      417.74      441.03      6.06 o 
  10   2   3       22.27       19.04      0.81 o 
  11   2   3       36.30       40.33      1.53 o 
  12   2   3      136.88      125.65      2.91 o 
  13   2   3       14.81       17.39      1.26 o 
  14   2   3      209.35      208.70      3.67 o 
  15   2   3        5.54        6.98      1.11 o 
  16   2   3        1.26        2.56      1.05 o 
  17   2   3       15.36       18.37      2.50 o 
  18   2   3        4.14        1.38      1.09 o 
 -18   3   3        0.00       -1.07      1.07 o 
 -17   3   3        0.33        1.33      1.04 o 
 -16   3   3       53.39       56.52      2.19 o 
 -15   3   3        8.56        7.62      1.33 o 
 -14   3   3        5.46        8.42      1.09 o 
 -13   3   3        4.77        5.48      1.00 o 
 -12   3   3      146.12      140.76      3.49 o 
 -11   3   3      953.98      897.00      9.01 o 
 -10   3   3      189.74      185.49      2.33 o 
  -9   3   3      256.09      220.13      2.52 o 
  -8   3   3       14.72       11.89      0.65 o 
  -7   3   3        3.58        4.58      0.49 o 
  -6   3   3        3.06        1.57      0.41 o 
  -5   3   3       80.17       81.74      1.39 o 
  -4   3   3      362.32      412.30      3.48 o 
  -3   3   3      378.83      442.84      3.61 o 
  -2   3   3      103.10      132.94      2.00 o 
  -1   3   3      948.88     1056.38      9.81 o 
   0   3   3     1217.84     1351.57     11.34 o 
   1   3   3       42.81       38.82      1.30 o 
   2   3   3      373.30      368.66      3.53 o 
   3   3   3        1.82        4.28      0.53 o 
   4   3   3     3092.04     3276.38     22.10 o 
   5   3   3       61.54       74.16      1.26 o 
   6   3   3       78.49       98.02      1.49 o 
   7   3   3      466.76      500.47      4.32 o 
   8   3   3     1453.47     1447.36     10.34 o 
   9   3   3      174.25      190.90      2.39 o 
  10   3   3       22.22       27.85      1.03 o 
  11   3   3       39.58       38.09      1.55 o 
  12   3   3       91.16       84.82      2.27 o 
  13   3   3       14.69       14.20      1.24 o 
  14   3   3        1.23        1.14      0.88 o 
  15   3   3       21.34       20.16      1.49 o 
  16   3   3       25.83       30.81      2.46 o 
  17   3   3        6.84        8.03      1.29 o 
 -17   4   3       11.58       11.25      1.48 o 
 -16   4   3      215.52      224.20      4.31 o 
 -15   4   3       57.93       59.89      3.27 o 
 -14   4   3        0.08        1.03      0.92 o 
 -13   4   3        0.08        0.72      0.86 o 
 -12   4   3      154.31      139.53      2.92 o 
 -11   4   3      120.34      104.95      2.46 o 
 -10   4   3       55.11       52.72      1.41 o 
  -9   4   3       44.71       39.73      1.19 o 
  -8   4   3      243.57      251.44      2.87 o 
  -7   4   3      749.47      700.58      5.75 o 
  -6   4   3      332.21      317.15      3.43 o 
  -5   4   3       62.13       64.90      1.26 o 
  -4   4   3      175.67      173.09      2.06 o 
  -3   4   3        7.44        8.12      0.54 o 
  -2   4   3        3.17        0.91      0.35 o 
  -1   4   3      385.25      355.71      5.12 o 
   0   4   3       10.93       10.58      0.66 o 
   1   4   3        1.99        2.99      0.52 o 
   2   4   3       88.51       90.96      1.61 o 
   3   4   3       58.82       60.81      1.38 o 
   4   4   3      427.91      415.27      4.22 o 
   5   4   3       32.17       41.73      1.05 o 
   6   4   3        0.37        1.71      0.50 o 
   7   4   3      268.38      228.77      4.31 o 
   8   4   3      209.86      230.00      2.75 o 
   9   4   3       36.22       32.41      1.13 o 
  10   4   3       68.69       78.92      3.00 o 
  11   4   3      534.79      532.04      7.32 o 
  12   4   3        6.90        9.57      1.54 o 
  13   4   3        0.04        0.10      0.96 o 
  14   4   3        8.95        9.84      1.55 o 
  15   4   3       24.42       26.00      1.95 o 
  16   4   3        6.71        7.39      2.20 o 
 -15   5   3        0.01       -0.71      1.17 o 
 -14   5   3       12.45       19.14      1.96 o 
 -13   5   3       65.80       58.97      5.17 o 
 -12   5   3       14.00       13.58      2.21 o 
 -11   5   3        0.07       -0.40      0.87 o 
 -10   5   3        0.04        1.17      0.79 o 
  -9   5   3       36.74       26.38      1.20 o 
  -8   5   3        5.82        1.73      0.69 o 
  -7   5   3      268.44      241.96      3.25 o 
  -6   5   3       41.83       37.48      1.36 o 
  -5   5   3       19.96       14.70      1.32 o 
  -4   5   3      136.51      132.64      3.27 o 
  -3   5   3        6.53        8.24      0.76 o 
  -2   5   3        7.96       10.57      0.96 o 
  -1   5   3       29.48       24.92      1.76 o 
   0   5   3        3.40        4.78      0.71 o 
   1   5   3        0.04        0.49      0.54 o 
   2   5   3       18.56       16.66      0.93 o 
   3   5   3        7.22        5.29      0.72 o 
   4   5   3      321.02      310.89      3.69 o 
   5   5   3        0.00        0.11      0.64 o 
   6   5   3      348.09      347.46      5.58 o 
   7   5   3      715.35      700.03      6.74 o 
   8   5   3       46.56       50.27      1.62 o 
   9   5   3      107.00      105.39      2.23 o 
  10   5   3        0.14        4.78      0.88 o 
  11   5   3       11.76       15.53      1.96 o 
  12   5   3       11.91       12.65      1.96 o 
  13   5   3        0.33        0.75      1.63 o 
  14   5   3       18.84       20.44      2.44 o 
 -13   6   3        2.21        2.30      1.49 o 
 -12   6   3       40.12       52.96      2.98 o 
 -11   6   3        6.89        9.69      1.83 o 
 -10   6   3        0.03        0.97      0.93 o 
  -9   6   3        5.73        4.00      1.05 o 
  -8   6   3       16.75       19.38      1.36 o 
  -7   6   3        5.09        6.34      1.05 o 
  -6   6   3       16.23       15.28      1.94 o 
  -5   6   3       14.85       13.33      1.69 o 
  -4   6   3        5.38        4.54      0.92 o 
  -3   6   3        4.07        4.76      0.79 o 
  -2   6   3       12.29       12.99      1.02 o 
  -1   6   3        7.16        5.25      0.79 o 
   0   6   3      161.43      163.54      5.44 o 
   1   6   3      144.54      139.28      3.71 o 
   2   6   3       19.81       23.09      2.04 o 
   3   6   3      495.27      495.22      6.17 o 
   4   6   3        6.65        6.99      1.06 o 
   5   6   3        1.70        2.37      0.90 o 
   6   6   3      115.31      111.99      5.51 o 
   7   6   3       18.42       23.50      1.55 o 
   8   6   3       41.52       53.60      2.08 o 
   9   6   3        4.91        6.17      1.17 o 
  10   6   3       20.25       23.57      1.63 o 
  11   6   3       24.75       25.26      2.51 o 
  12   6   3       53.98       63.80      3.53 o 
 -10   7   3        0.12       -1.92      1.92 o 
  -9   7   3        0.03       -0.88      1.21 o 
  -8   7   3       15.89       17.22      1.80 o 
  -7   7   3        9.78        8.91      1.47 o 
  -6   7   3        3.57        1.66      1.21 o 
  -5   7   3       29.76       33.07      2.09 o 
  -4   7   3        0.03       -1.03      1.03 o 
  -3   7   3        2.38        6.20      1.41 o 
  -2   7   3       22.31       25.47      1.94 o 
  -1   7   3      197.16      194.50      4.48 o 
   0   7   3        7.58       10.14      1.55 o 
   1   7   3       36.01       36.12      2.15 o 
   2   7   3      173.11      163.19      4.08 o 
   3   7   3      114.77      121.24      3.63 o 
   4   7   3       10.15       11.13      1.58 o 
   5   7   3        3.24        8.42      1.59 o 
   6   7   3      117.33      103.97      3.52 o 
   7   7   3      109.33      119.32      3.72 o 
   8   7   3        2.98        4.15      1.40 o 
   9   7   3       19.46       21.34      2.03 o 
  -3   8   3        3.06        2.43      1.32 o 
  -2   8   3      184.40      190.19      5.62 o 
  -1   8   3       20.25       22.76      2.08 o 
   0   8   3        2.87        0.57      1.38 o 
   1   8   3        0.18       -0.22      1.23 o 
   2   8   3        8.60        8.86      1.68 o 
 -19   0   4      333.97      345.90     14.87 o 
 -18   0   4      140.11      128.84      4.59 o 
 -17   0   4       29.68       33.73      5.47 o 
 -16   0   4      305.90      295.74      6.69 o 
 -15   0   4      962.42      874.43     13.34 o 
 -14   0   4       21.82       25.77      2.02 o 
 -13   0   4      612.71      560.31     12.28 o 
 -12   0   4      986.39      899.86     12.80 o 
 -11   0   4      120.45      126.49      3.84 o 
 -10   0   4     1083.00     1093.62     14.36 o 
  -9   0   4      375.71      347.30      5.43 o 
  -8   0   4       46.14       38.96      1.15 o 
  -7   0   4     1314.29     1469.47     14.12 o 
  -6   0   4       87.81       89.75      3.90 o 
  -5   0   4     6072.28     6463.39     57.70 o 
  -4   0   4      171.27      207.23      2.73 o 
  -3   0   4       43.40       28.06      1.10 o 
  -2   0   4      840.39      765.69      7.44 o 
  -1   0   4      758.19      765.79      7.43 o 
   0   0   4       29.77       43.70      1.80 o 
   1   0   4     2964.12     3032.44     34.34 o 
   2   0   4     8679.95     9086.50     82.27 o 
   3   0   4     8031.50     8271.57     74.16 o 
   4   0   4      154.97      178.57      2.53 o 
   5   0   4     1493.73     1566.36     14.83 o 
   6   0   4      673.38      761.23      7.92 o 
   7   0   4     1356.89     1398.96     13.65 o 
   8   0   4       14.61       10.45      1.78 o 
   9   0   4      305.32      309.82      4.26 o 
  10   0   4      121.25      143.47      2.73 o 
  11   0   4       37.84       31.35      1.88 o 
  12   0   4     1769.40     1718.97     21.54 o 
  13   0   4      266.77      271.82      5.82 o 
  14   0   4       52.80       59.51      2.88 o 
  15   0   4      547.11      529.36      9.34 o 
  16   0   4       12.57       11.29      3.36 o 
  17   0   4       15.27       18.48      2.24 o 
  18   0   4      236.73      239.92      6.42 o 
 -19   1   4        0.32       -0.91      0.91 o 
 -18   1   4       41.78       42.76      2.07 o 
 -17   1   4       83.56       81.58      2.58 o 
 -16   1   4       12.28       16.12      1.39 o 
 -15   1   4      236.83      251.31      8.47 o 
 -14   1   4       17.33       18.03      1.28 o 
 -13   1   4       67.46       71.03      2.03 o 
 -12   1   4      192.54      178.13      3.24 o 
 -11   1   4      123.82      119.70      2.39 o 
 -10   1   4       91.77       91.17      2.01 o 
  -9   1   4      737.00      713.61      5.46 o 
  -8   1   4       28.95       24.65      0.89 o 
  -7   1   4      547.75      588.64      4.58 o 
  -6   1   4       29.99       30.74      0.79 o 
  -5   1   4        3.33        6.03      0.44 o 
  -4   1   4      811.72      891.50      6.23 o 
  -3   1   4     1188.10     1206.66      8.91 o 
  -2   1   4      288.41      287.73      2.35 o 
  -1   1   4       64.69       69.48      0.87 o 
   0   1   4      644.55      619.02      6.27 o 
   1   1   4        0.11        1.15      0.32 o 
   2   1   4     1003.00      976.79      8.19 o 
   3   1   4       29.65       34.16      0.73 o 
   4   1   4      482.02      524.90      4.02 o 
   5   1   4      389.57      354.17      4.18 o 
   6   1   4     2393.08     2472.14     16.20 o 
   7   1   4      412.00      369.72      3.28 o 
   8   1   4      120.31      116.23      1.63 o 
   9   1   4        4.38        4.38      0.53 o 
  10   1   4      165.12      174.96      2.17 o 
  11   1   4      671.91      664.21      9.61 o 
  12   1   4      104.42      107.63      2.42 o 
  13   1   4       18.10       16.40      1.25 o 
  14   1   4        2.09        4.68      0.97 o 
  15   1   4       18.90       20.32      1.58 o 
  16   1   4       36.81       34.45      1.77 o 
  17   1   4       61.27       68.76      2.39 o 
  18   1   4       36.57       40.60      2.40 o 
 -18   2   4       33.94       31.28      1.87 o 
 -17   2   4        2.14        2.19      1.05 o 
 -16   2   4       20.35       17.94      1.50 o 
 -15   2   4      225.48      225.04      3.99 o 
 -14   2   4        6.33        9.04      1.09 o 
 -13   2   4        0.22        0.30      0.73 o 
 -12   2   4      109.65      108.75      2.52 o 
 -11   2   4      203.24      187.48      3.13 o 
 -10   2   4       26.84       24.13      0.86 o 
  -9   2   4       22.39       23.68      0.83 o 
  -8   2   4       31.30       44.55      1.03 o 
  -7   2   4      319.76      360.98      3.25 o 
  -6   2   4     3295.36     3486.81     22.48 o 
  -5   2   4      301.27      290.92      2.65 o 
  -4   2   4      167.73      200.74      2.01 o 
  -3   2   4     2992.58     3204.71     20.55 o 
  -2   2   4       32.23       32.14      0.69 o 
  -1   2   4      373.31      427.34      4.88 o 
   0   2   4        1.68        1.10      0.42 o 
   1   2   4        2.98        2.25      0.24 o 
   2   2   4      925.71     1038.83     11.13 o 
   3   2   4      122.53      139.23      1.52 o 
   4   2   4     1683.99     1695.58     11.35 o 
   5   2   4        3.79        5.54      0.46 o 
   6   2   4       90.43      100.47      1.43 o 
   7   2   4       29.46       27.02      0.86 o 
   8   2   4      129.47      135.79      1.85 o 
   9   2   4        0.04        0.43      0.49 o 
  10   2   4     1162.12     1153.60      8.60 o 
  11   2   4      862.58      824.91      8.35 o 
  12   2   4        0.04        0.29      0.77 o 
  13   2   4       12.05        9.95      1.13 o 
  14   2   4        4.77        4.61      1.00 o 
  15   2   4        4.53        4.42      1.03 o 
  16   2   4        0.87       -0.27      0.95 o 
  17   2   4        0.11       -0.37      0.97 o 
 -18   3   4        8.59        5.72      1.33 o 
 -17   3   4       21.66       22.71      1.69 o 
 -16   3   4       12.04       12.62      1.72 o 
 -15   3   4        0.00        0.55      0.86 o 
 -14   3   4      198.99      196.72      3.68 o 
 -13   3   4      119.67      136.96      2.91 o 
 -12   3   4        3.48        4.60      0.92 o 
 -11   3   4       13.10       15.29      1.11 o 
 -10   3   4      331.60      340.42      3.44 o 
  -9   3   4      580.51      569.33      4.88 o 
  -8   3   4       11.78       12.66      0.70 o 
  -7   3   4      216.80      228.71      2.50 o 
  -6   3   4      157.56      153.84      1.90 o 
  -5   3   4        1.21        2.70      0.46 o 
  -4   3   4       73.86       68.61      1.16 o 
  -3   3   4      681.65      717.15      5.37 o 
  -2   3   4      242.20      294.65      2.46 o 
  -1   3   4      352.07      361.95      3.70 o 
   0   3   4     1389.76     1507.05     12.55 o 
   1   3   4      352.13      364.92      3.78 o 
   2   3   4        2.91        4.16      0.72 o 
   3   3   4      760.04      794.07      7.11 o 
   4   3   4       32.35       43.89      0.93 o 
   5   3   4       10.66       13.03      0.70 o 
   6   3   4       10.95       15.36      0.83 o 
   7   3   4       15.56       10.72      0.67 o 
   8   3   4        2.70        2.88      0.56 o 
   9   3   4        5.07        7.24      0.71 o 
  10   3   4       16.16       12.86      0.83 o 
  11   3   4       37.82       36.86      1.60 o 
  12   3   4      239.98      236.28      3.79 o 
  13   3   4      108.78      108.86      2.64 o 
  14   3   4       84.76      102.91      3.57 o 
  15   3   4       40.37       47.66      2.03 o 
  16   3   4       32.72       30.92      1.81 o 
  17   3   4       11.21        9.72      1.94 o 
 -16   4   4       73.55       78.07      2.63 o 
 -15   4   4       84.51       87.97      2.66 o 
 -14   4   4        5.70        4.35      1.05 o 
 -13   4   4       57.54       45.85      1.89 o 
 -12   4   4       66.49       61.21      2.03 o 
 -11   4   4       66.85       63.80      2.58 o 
 -10   4   4       83.69       71.88      1.57 o 
  -9   4   4      424.23      382.00      3.85 o 
  -8   4   4       83.49      107.95      1.82 o 
  -7   4   4        3.55        3.18      0.58 o 
  -6   4   4        1.81        3.81      0.55 o 
  -5   4   4      220.33      185.80      2.20 o 
  -4   4   4      127.87      125.28      2.88 o 
  -3   4   4       50.49       46.99      1.24 o 
  -2   4   4      152.86      151.16      2.16 o 
  -1   4   4       14.28       12.27      0.73 o 
   0   4   4       78.27       98.43      1.67 o 
   1   4   4        0.94        0.39      0.54 o 
   2   4   4      667.53      691.43      6.11 o 
   3   4   4       20.01       21.59      0.99 o 
   4   4   4      253.28      271.55      3.18 o 
   5   4   4       16.17       12.38      0.99 o 
   6   4   4        5.02        7.32      0.74 o 
   7   4   4       73.20       62.16      1.96 o 
   8   4   4      202.14      180.00      3.29 o 
   9   4   4      106.61       94.66      2.01 o 
  10   4   4      131.10      149.24      3.10 o 
  11   4   4      330.99      323.97      5.34 o 
  12   4   4       85.65       69.89      2.51 o 
  13   4   4        1.90        3.29      1.63 o 
  14   4   4       14.68       16.02      2.17 o 
  15   4   4       31.88       35.58      2.78 o 
  16   4   4       15.50       18.09      2.44 o 
 -15   5   4      210.22      197.99      4.72 o 
 -14   5   4        7.54        6.19      1.43 o 
 -13   5   4        0.14       -0.50      1.03 o 
 -12   5   4      199.03      191.60      4.20 o 
 -11   5   4        9.85       17.37      1.50 o 
 -10   5   4        9.21       11.50      1.15 o 
  -9   5   4        0.38       -0.39      0.65 o 
  -8   5   4        8.65       13.94      1.03 o 
  -7   5   4      411.04      381.02      4.99 o 
  -6   5   4      370.77      351.60      4.10 o 
  -5   5   4        2.28        3.60      0.71 o 
  -4   5   4      115.40      110.07      2.35 o 
  -3   5   4        0.39        0.33      0.54 o 
  -2   5   4       87.84       88.22      1.81 o 
  -1   5   4        0.14        0.37      0.53 o 
   0   5   4       48.25       47.13      1.38 o 
   1   5   4        4.46        4.95      0.67 o 
   2   5   4      107.76      104.43      2.60 o 
   3   5   4       16.66       13.82      1.19 o 
   4   5   4       62.21       59.23      1.89 o 
   5   5   4       93.64       75.14      2.27 o 
   6   5   4      243.35      228.85      3.81 o 
   7   5   4        3.89        5.74      1.00 o 
   8   5   4      595.71      544.85      6.64 o 
   9   5   4      465.90      445.72      6.04 o 
  10   5   4        4.49        6.15      1.08 o 
  11   5   4        8.78        7.69      1.92 o 
  12   5   4        1.10        1.98      1.42 o 
  13   5   4        0.53        0.17      1.34 o 
  14   5   4        9.01        8.00      1.90 o 
 -13   6   4        0.21       -0.50      1.34 o 
 -12   6   4        0.02       -0.59      1.28 o 
 -11   6   4        4.13        7.38      1.69 o 
 -10   6   4        8.19        9.66      1.06 o 
  -9   6   4       17.11       18.01      1.34 o 
  -8   6   4      100.52       90.43      2.19 o 
  -7   6   4        0.08        0.09      0.70 o 
  -6   6   4        1.13        1.73      0.94 o 
  -5   6   4       59.81       52.47      1.90 o 
  -4   6   4       80.38       66.23      2.89 o 
  -3   6   4        7.99        6.06      1.00 o 
  -2   6   4       49.14       42.59      1.88 o 
  -1   6   4      175.37      165.21      3.21 o 
   0   6   4       13.79       13.07      1.20 o 
   1   6   4       11.96       14.38      1.20 o 
   2   6   4        9.14       12.43      1.41 o 
   3   6   4       51.39       55.81      2.08 o 
   4   6   4        8.60       10.02      1.31 o 
   5   6   4       15.53       12.29      1.22 o 
   6   6   4        0.72        1.75      0.91 o 
   7   6   4      171.67      175.50      3.57 o 
   8   6   4        8.86        8.71      1.24 o 
   9   6   4        2.56        0.54      1.00 o 
  10   6   4       63.52       67.06      2.40 o 
  11   6   4       34.06       38.87      2.91 o 
  12   6   4        0.02        0.37      1.56 o 
  -9   7   4        1.48        0.30      1.25 o 
  -8   7   4       12.84       11.68      1.69 o 
  -7   7   4       79.37       80.47      3.09 o 
  -6   7   4       10.86       16.24      1.77 o 
  -5   7   4        7.83        6.05      1.38 o 
  -4   7   4        9.64        4.92      1.35 o 
  -3   7   4       94.63      100.14      3.23 o 
  -2   7   4      105.98      111.11      3.42 o 
  -1   7   4        4.58        4.61      1.76 o 
   0   7   4       19.78       24.26      1.94 o 
   1   7   4        1.30        0.94      1.14 o 
   2   7   4        4.29        5.69      1.64 o 
   3   7   4       46.31       47.09      2.73 o 
   4   7   4        0.09        0.18      1.27 o 
   5   7   4        0.30        1.52      1.21 o 
   6   7   4       75.82       71.56      2.94 o 
   7   7   4      235.00      249.66      5.43 o 
   8   7   4       66.12       83.32      4.69 o 
  -1   8   4       25.48       37.26      2.45 o 
   0   8   4       22.82       30.27      2.34 o 
 -19   1   5       44.71       48.26      2.29 o 
 -18   1   5       21.71       21.33      1.65 o 
 -17   1   5       47.49       50.28      2.09 o 
 -16   1   5      197.99      194.37      3.79 o 
 -15   1   5      299.05      277.19      4.47 o 
 -14   1   5       82.97       79.60      2.25 o 
 -13   1   5       70.81       57.71      2.58 o 
 -12   1   5      518.60      500.24      5.96 o 
 -11   1   5       70.60       65.61      1.84 o 
 -10   1   5        2.63        3.00      0.69 o 
  -9   1   5      187.50      208.24      2.27 o 
  -8   1   5      129.10      121.21      1.61 o 
  -7   1   5        5.12        8.05      0.52 o 
  -6   1   5      129.29      131.02      1.72 o 
  -5   1   5      710.52      853.18      6.14 o 
  -4   1   5      437.21      453.63      3.60 o 
  -3   1   5       10.42       14.83      0.66 o 
  -2   1   5     2171.82     2300.52     14.91 o 
  -1   1   5      181.72      171.54      1.64 o 
   0   1   5      461.65      474.15      6.35 o 
   1   1   5        0.82        0.70      0.31 o 
   2   1   5      626.40      674.32      6.04 o 
   3   1   5       38.53       51.93      1.31 o 
   4   1   5        3.93       10.18      0.56 o 
   5   1   5      460.68      540.28      4.28 o 
   6   1   5       36.13       38.15      0.94 o 
   7   1   5      375.05      363.98      3.33 o 
   8   1   5       10.82       10.67      0.72 o 
   9   1   5       29.02       34.36      1.03 o 
  10   1   5     1191.54     1160.99      8.63 o 
  11   1   5        0.77        1.50      0.78 o 
  12   1   5       27.34       26.11      1.37 o 
  13   1   5       21.06       20.28      1.55 o 
  14   1   5      262.98      260.35      4.16 o 
  15   1   5        8.32        8.27      1.16 o 
  16   1   5        0.30        0.45      0.97 o 
  17   1   5        9.47       14.35      1.50 o 
  18   1   5      166.44      177.40      3.90 o 
 -18   2   5       17.06       15.83      1.94 o 
 -17   2   5       80.92       78.60      2.57 o 
 -16   2   5        3.49        7.14      1.15 o 
 -15   2   5      261.04      261.15      4.35 o 
 -14   2   5       18.69       20.20      1.38 o 
 -13   2   5       32.02       34.13      1.60 o 
 -12   2   5      181.79      165.36      3.05 o 
 -11   2   5       58.00       58.92      1.79 o 
 -10   2   5      127.63      129.99      1.83 o 
  -9   2   5       28.50       27.76      0.96 o 
  -8   2   5        1.28        6.68      0.58 o 
  -7   2   5      804.10      854.31      6.43 o 
  -6   2   5      474.14      476.35      3.98 o 
  -5   2   5      385.88      404.44      3.42 o 
  -4   2   5      228.62      243.52      2.33 o 
  -3   2   5       26.96       31.41      0.83 o 
  -2   2   5     1235.50     1285.35     10.71 o 
  -1   2   5      853.04      895.77      6.41 o 
   0   2   5      110.42      108.89      2.47 o 
   1   2   5       62.40       77.35      1.24 o 
   2   2   5       19.68       13.41      0.64 o 
   3   2   5      890.90      858.77      6.68 o 
   4   2   5       13.66       11.07      0.57 o 
   5   2   5       26.90       25.38      1.27 o 
   6   2   5       19.65       24.82      0.96 o 
   7   2   5       86.54       94.47      1.50 o 
   8   2   5      317.20      309.97      3.12 o 
   9   2   5      459.17      466.87      4.52 o 
  10   2   5        2.45        3.21      0.62 o 
  11   2   5      493.05      459.74      7.31 o 
  12   2   5       27.42       26.40      1.40 o 
  13   2   5       12.43        8.72      1.15 o 
  14   2   5        0.49        2.80      0.96 o 
  15   2   5        0.61        1.27      1.01 o 
  16   2   5       31.78       30.70      1.99 o 
  17   2   5       10.67        9.42      1.38 o 
 -17   3   5       20.17       20.20      1.64 o 
 -16   3   5       50.57       55.40      3.49 o 
 -15   3   5       27.63       28.88      1.67 o 
 -14   3   5       20.06       16.92      1.34 o 
 -13   3   5       98.04       92.80      2.43 o 
 -12   3   5      318.00      323.88      4.59 o 
 -11   3   5      715.14      666.04      9.06 o 
 -10   3   5      779.42      751.87      6.15 o 
  -9   3   5       13.69       15.45      0.79 o 
  -8   3   5       61.16       75.85      1.45 o 
  -7   3   5      248.95      260.38      2.74 o 
  -6   3   5      239.12      236.36      2.50 o 
  -5   3   5        0.72        0.58      0.38 o 
  -4   3   5        5.95        4.42      0.47 o 
  -3   3   5       82.97       81.12      1.53 o 
  -2   3   5        0.19        0.27      0.36 o 
  -1   3   5      271.88      308.84      3.14 o 
   0   3   5       23.28       28.48      1.54 o 
   1   3   5     1126.80     1170.94      9.12 o 
   2   3   5     1619.81     1684.09     22.57 o 
   3   3   5       40.93       26.81      0.76 o 
   4   3   5       13.53       10.39      0.53 o 
   5   3   5        0.00        1.26      0.40 o 
   6   3   5       22.69       27.46      1.07 o 
   7   3   5      564.97      552.41      5.71 o 
   8   3   5       49.39       51.38      1.28 o 
   9   3   5        6.58        6.96      0.70 o 
  10   3   5      270.43      275.30      3.20 o 
  11   3   5      728.27      722.07      7.67 o 
  12   3   5       39.44       43.82      1.76 o 
  13   3   5      236.59      245.25      4.05 o 
  14   3   5      266.94      278.82      4.46 o 
  15   3   5      102.79       95.18      4.04 o 
  16   3   5       20.56       15.02      2.78 o 
 -16   4   5       25.47       24.98      1.78 o 
 -15   4   5      157.73      160.54      3.56 o 
 -14   4   5       28.03       27.20      1.64 o 
 -13   4   5        3.61        6.17      1.09 o 
 -12   4   5      383.70      394.30      5.31 o 
 -11   4   5      154.47      141.79      3.90 o 
 -10   4   5       78.44       68.72      1.66 o 
  -9   4   5      571.91      540.77      5.31 o 
  -8   4   5        1.72        4.98      0.69 o 
  -7   4   5        2.47        2.79      0.64 o 
  -6   4   5      126.82      131.81      2.15 o 
  -5   4   5      365.82      342.48      4.38 o 
  -4   4   5       19.98       15.37      0.84 o 
  -3   4   5      379.47      355.73      4.70 o 
  -2   4   5      252.91      249.20      3.26 o 
  -1   4   5       65.68       48.11      1.28 o 
   0   4   5      267.44      254.56      2.93 o 
   1   4   5      128.94      129.19      2.35 o 
   2   4   5       51.38       48.83      1.24 o 
   3   4   5        7.48       10.66      0.80 o 
   4   4   5      112.97      112.29      2.37 o 
   5   4   5        4.88        6.26      0.88 o 
   6   4   5      773.19      731.09      7.77 o 
   7   4   5       23.06       17.82      1.25 o 
   8   4   5      221.53      206.54      3.50 o 
   9   4   5        0.09        0.14      0.77 o 
  10   4   5       19.19       19.45      1.35 o 
  11   4   5      118.80      133.17      4.41 o 
  12   4   5        0.35        3.50      1.42 o 
  13   4   5        0.08       -0.05      1.28 o 
  14   4   5       39.20       50.82      3.19 o 
  15   4   5       48.62       48.14      4.70 o 
 -15   5   5      392.45      436.11      7.37 o 
 -14   5   5        2.66        4.60      1.36 o 
 -13   5   5       48.63       64.65      2.67 o 
 -12   5   5        0.78        0.99      1.10 o 
 -11   5   5       14.81       13.33      1.66 o 
 -10   5   5       35.14       31.85      1.40 o 
  -9   5   5       14.81       18.91      1.14 o 
  -8   5   5      142.10      137.21      2.47 o 
  -7   5   5       45.71       32.76      1.53 o 
  -6   5   5       46.97       41.67      1.41 o 
  -5   5   5       34.15       21.00      1.85 o 
  -4   5   5       82.64       53.26      3.04 o 
  -3   5   5      178.92      157.51      3.03 o 
  -2   5   5      465.74      392.24      4.64 o 
  -1   5   5        0.11        3.31      0.79 o 
   0   5   5       24.87       24.60      2.38 o 
   1   5   5       22.04       18.32      1.20 o 
   2   5   5       53.85       50.16      1.77 o 
   3   5   5        0.01        0.59      0.71 o 
   4   5   5        9.50       11.00      1.08 o 
   5   5   5       66.85       66.97      2.10 o 
   6   5   5      108.95      107.55      2.61 o 
   7   5   5       14.23       19.57      1.38 o 
   8   5   5        2.76        6.68      1.07 o 
   9   5   5       14.93       18.64      1.41 o 
  10   5   5       42.86       39.50      1.84 o 
  11   5   5       73.48       69.97      6.72 o 
  12   5   5        0.92        3.05      1.47 o 
  13   5   5        4.35        3.35      2.30 o 
 -12   6   5       25.77       38.77      2.91 o 
 -11   6   5        1.80        2.11      1.49 o 
 -10   6   5       34.60       35.74      1.80 o 
  -9   6   5       19.66       15.25      1.61 o 
  -8   6   5       60.32       66.48      2.25 o 
  -7   6   5       45.51       51.47      2.03 o 
  -6   6   5       10.59       12.16      1.13 o 
  -5   6   5       20.01       19.75      1.77 o 
  -4   6   5        4.28        6.26      1.34 o 
  -3   6   5       43.09       40.66      1.76 o 
  -2   6   5       33.47       29.88      1.55 o 
  -1   6   5      405.02      369.92      4.68 o 
   0   6   5       11.84       12.70      1.25 o 
   1   6   5      134.14      135.60      3.41 o 
   2   6   5      249.53      237.14      6.59 o 
   3   6   5       83.60       82.53      2.41 o 
   4   6   5       12.74       17.41      1.39 o 
   5   6   5       12.94       12.78      1.38 o 
   6   6   5        7.85        7.23      1.12 o 
   7   6   5      176.43      170.29      3.57 o 
   8   6   5        0.30        0.33      0.93 o 
   9   6   5        7.28        5.33      1.22 o 
  10   6   5      173.16      181.18      3.84 o 
  11   6   5       16.89       21.39      2.44 o 
  -9   7   5       24.26       27.26      2.18 o 
  -8   7   5       24.38       23.65      2.10 o 
  -7   7   5        0.00        2.08      1.32 o 
  -6   7   5       30.88       33.24      2.88 o 
  -5   7   5       81.26       78.10      3.04 o 
  -4   7   5        5.26        5.44      1.22 o 
  -3   7   5       25.74       31.16      1.87 o 
  -2   7   5       17.34       16.16      1.55 o 
  -1   7   5        3.49        3.45      1.32 o 
   0   7   5      153.38      155.24      4.12 o 
   1   7   5       93.42       95.37      4.02 o 
   2   7   5        6.40        6.59      2.29 o 
   3   7   5        0.51        1.01      1.12 o 
   4   7   5       29.96       29.51      2.13 o 
   5   7   5       18.98       20.13      2.44 o 
   6   7   5      119.35      140.02      4.04 o 
   7   7   5        0.01        2.64      1.35 o 
   8   7   5        0.21        0.24      1.32 o 
 -18   0   6        0.39       -0.66      1.38 o 
 -17   0   6        0.57       -1.20      1.20 o 
 -16   0   6       22.43       21.89      2.16 o 
 -15   0   6        4.52        8.21      1.52 o 
 -14   0   6       28.84       23.46      2.04 o 
 -13   0   6        7.81        6.72      1.34 o 
 -12   0   6     2625.74     2427.81     29.41 o 
 -11   0   6       46.17       44.98      2.16 o 
 -10   0   6        5.57        9.09      1.28 o 
  -9   0   6      739.40      761.58     10.53 o 
  -8   0   6      459.19      469.46      5.00 o 
  -7   0   6      251.64      275.58      3.78 o 
  -6   0   6      476.87      500.58      5.79 o 
  -5   0   6     1421.28     1528.01     14.68 o 
  -4   0   6      891.55      997.90      9.95 o 
  -3   0   6      826.85      867.78      8.77 o 
  -2   0   6     2601.48     2806.74     25.59 o 
  -1   0   6     1540.00     1715.92     16.10 o 
   0   0   6     2002.98     2146.87     19.83 o 
   1   0   6     1994.38     2077.10     28.52 o 
   2   0   6       35.07       36.25      1.72 o 
   3   0   6     2931.65     2992.68     34.26 o 
   4   0   6     2121.58     2302.46     21.50 o 
   5   0   6       92.31       83.45      1.99 o 
   6   0   6     1162.82     1230.91     12.31 o 
   7   0   6        3.64        2.40      0.67 o 
   8   0   6       76.37       85.38      2.08 o 
   9   0   6       85.66       88.38      2.24 o 
  10   0   6       25.26       23.55      1.35 o 
  11   0   6       57.84       48.78      2.40 o 
  12   0   6      144.08      136.17      3.85 o 
  13   0   6       60.51       56.44      2.76 o 
  14   0   6      188.33      192.94      5.05 o 
  15   0   6        0.02        2.14      1.82 o 
  16   0   6      155.41      156.43      5.95 o 
  17   0   6       50.12       52.26      3.22 o 
 -18   1   6       20.11       22.99      2.65 o 
 -17   1   6      254.35      257.03      4.61 o 
 -16   1   6        6.24        5.95      1.11 o 
 -15   1   6      278.06      260.65      4.33 o 
 -14   1   6        0.52        1.56      0.79 o 
 -13   1   6      301.17      291.85      4.40 o 
 -12   1   6      106.27      119.39      3.93 o 
 -11   1   6      154.13      151.39      2.84 o 
 -10   1   6       51.43       49.64      1.34 o 
  -9   1   6      160.20      159.07      2.00 o 
  -8   1   6      191.27      198.68      2.25 o 
  -7   1   6      184.15      174.40      2.03 o 
  -6   1   6      528.94      541.58      4.38 o 
  -5   1   6      107.27      115.18      1.52 o 
  -4   1   6        0.18        0.24      0.38 o 
  -3   1   6     1212.37     1310.35      8.96 o 
  -2   1   6     1553.10     1581.03     10.57 o 
  -1   1   6     1689.19     1673.57     15.11 o 
   0   1   6      105.11      111.06      1.27 o 
   1   1   6        0.80        1.18      0.30 o 
   2   1   6        0.04        1.96      0.34 o 
   3   1   6      145.19      137.57      1.96 o 
   4   1   6       37.90       42.52      1.00 o 
   5   1   6        7.79        9.53      0.63 o 
   6   1   6       76.16       80.39      1.34 o 
   7   1   6       97.18       97.31      1.53 o 
   8   1   6      384.41      372.66      3.53 o 
   9   1   6      831.75      830.04      6.54 o 
  10   1   6       63.73       54.91      1.34 o 
  11   1   6      204.80      212.85      3.36 o 
  12   1   6      126.54      118.55      2.56 o 
  13   1   6      222.66      237.02      3.86 o 
  14   1   6        7.44        5.81      1.08 o 
  15   1   6        4.34        6.63      2.11 o 
  16   1   6       55.26       62.11      3.21 o 
  17   1   6        6.42        8.91      1.37 o 
 -18   2   6        1.91        2.28      1.12 o 
 -17   2   6        0.19       -0.83      0.93 o 
 -16   2   6       82.00       81.72      3.66 o 
 -15   2   6       17.79       15.07      1.35 o 
 -14   2   6       46.71       46.53      1.89 o 
 -13   2   6      549.26      529.08      7.12 o 
 -12   2   6       22.92       24.78      1.36 o 
 -11   2   6     1101.92     1113.02     10.70 o 
 -10   2   6        9.51        7.42      0.68 o 
  -9   2   6      570.32      547.95      4.72 o 
  -8   2   6      591.48      588.63      4.89 o 
  -7   2   6      621.27      604.62      4.95 o 
  -6   2   6      220.07      226.68      2.42 o 
  -5   2   6      218.03      263.61      2.60 o 
  -4   2   6      156.11      148.13      1.74 o 
  -3   2   6      496.38      534.28      4.86 o 
  -2   2   6      262.95      266.21      2.43 o 
  -1   2   6      315.23      346.87      4.29 o 
   0   2   6       64.96       74.19      1.45 o 
   1   2   6       44.36       55.95      1.12 o 
   2   2   6        6.82        6.34      0.65 o 
   3   2   6      130.35      144.47      2.03 o 
   4   2   6      298.71      308.65      2.83 o 
   5   2   6      486.95      474.92      3.99 o 
   6   2   6       17.74       10.74      0.62 o 
   7   2   6       50.05       44.06      1.11 o 
   8   2   6      607.90      572.49      5.35 o 
   9   2   6      107.73      117.88      2.19 o 
  10   2   6       74.73       73.52      1.57 o 
  11   2   6       32.24       30.50      1.57 o 
  12   2   6       53.64       62.33      1.99 o 
  13   2   6      400.81      397.29      8.09 o 
  14   2   6      484.00      485.86      7.08 o 
  15   2   6      111.87      113.27      3.04 o 
  16   2   6        6.19        9.13      1.65 o 
  17   2   6       81.35       84.84      3.34 o 
 -17   3   6        3.52        3.72      1.22 o 
 -16   3   6        0.57        2.49      1.09 o 
 -15   3   6        2.38        0.55      0.95 o 
 -14   3   6        1.43        1.43      0.89 o 
 -13   3   6        0.00       -0.10      0.80 o 
 -12   3   6      286.19      292.72      4.65 o 
 -11   3   6      101.26       90.23      2.23 o 
 -10   3   6       23.92       24.62      1.52 o 
  -9   3   6      250.52      244.20      2.83 o 
  -8   3   6     1058.25     1045.40      7.93 o 
  -7   3   6        3.67        4.04      0.57 o 
  -6   3   6      248.38      235.36      2.56 o 
  -5   3   6       86.34       81.36      1.36 o 
  -4   3   6        2.34        1.24      0.39 o 
  -3   3   6        0.11        1.09      0.66 o 
  -2   3   6        1.69        0.48      0.32 o 
  -1   3   6       21.08       21.02      1.03 o 
   0   3   6       20.78       18.66      1.00 o 
   1   3   6       65.24       52.92      1.53 o 
   2   3   6       14.06       14.91      0.95 o 
   3   3   6        3.52        5.42      0.74 o 
   4   3   6      106.29      107.48      1.47 o 
   5   3   6        7.49        5.68      0.52 o 
   6   3   6        6.92        6.75      0.65 o 
   7   3   6      117.08      118.06      1.80 o 
   8   3   6       14.28       13.69      0.93 o 
   9   3   6       20.72       20.57      1.08 o 
  10   3   6       22.97       22.96      1.34 o 
  11   3   6       44.30       39.65      1.99 o 
  12   3   6       48.80       46.50      3.45 o 
  13   3   6       43.63       34.18      2.57 o 
  14   3   6        9.41       15.19      2.16 o 
  15   3   6       26.86       30.58      3.65 o 
  16   3   6        5.73        7.83      2.78 o 
 -16   4   6       34.72       42.55      2.52 o 
 -15   4   6       10.08        7.92      1.43 o 
 -14   4   6        5.94        7.91      1.82 o 
 -13   4   6       60.74       74.51      2.67 o 
 -12   4   6      169.99      184.55      8.68 o 
 -11   4   6      361.24      349.85      6.27 o 
 -10   4   6       34.48       40.29      1.42 o 
  -9   4   6       42.61       44.81      1.62 o 
  -8   4   6      319.35      315.00      3.76 o 
  -7   4   6      132.08      117.25      2.09 o 
  -6   4   6        5.53        6.28      0.90 o 
  -5   4   6       90.01       76.69      1.68 o 
  -4   4   6       16.76       19.45      0.93 o 
  -3   4   6       73.79       61.47      1.79 o 
  -2   4   6      106.00       98.46      2.88 o 
  -1   4   6      282.59      240.36      3.57 o 
   0   4   6       93.76      105.66      2.62 o 
   1   4   6      225.12      236.94      3.57 o 
   2   4   6      177.29      169.20      2.99 o 
   3   4   6        3.04        3.19      0.79 o 
   4   4   6        0.22        0.27      0.71 o 
   5   4   6       40.83       40.36      1.58 o 
   6   4   6      305.81      279.23      4.15 o 
   7   4   6       26.20       26.44      1.99 o 
   8   4   6        0.98        2.60      0.84 o 
   9   4   6        0.21       -0.30      0.74 o 
  10   4   6       43.58       37.22      1.70 o 
  11   4   6       18.93       15.64      1.70 o 
  12   4   6        0.00        0.96      1.36 o 
  13   4   6       85.55       80.71      3.79 o 
  14   4   6      113.96      113.36      4.80 o 
  15   4   6      168.45      163.17      5.56 o 
 -14   5   6        9.64       16.46      2.24 o 
 -13   5   6       17.21       15.08      2.17 o 
 -12   5   6      255.84      237.85      6.17 o 
 -11   5   6       16.70       17.01      2.59 o 
 -10   5   6        1.49        1.61      0.91 o 
  -9   5   6       32.42       31.05      1.58 o 
  -8   5   6      120.87      103.49      2.54 o 
  -7   5   6        8.48       12.90      1.20 o 
  -6   5   6        1.86        2.43      0.84 o 
  -5   5   6        4.93        2.97      0.86 o 
  -4   5   6        6.10        5.73      0.95 o 
  -3   5   6       38.73       37.12      2.08 o 
  -2   5   6      311.46      295.76      4.33 o 
  -1   5   6       12.77        8.31      1.08 o 
   0   5   6      260.21      219.09      3.66 o 
   1   5   6       55.27       49.24      1.84 o 
   2   5   6      266.61      259.32      4.07 o 
   3   5   6      195.29      200.60      3.55 o 
   4   5   6        8.98        7.87      1.06 o 
   5   5   6       15.37       13.99      1.27 o 
   6   5   6      284.27      250.85      4.12 o 
   7   5   6      159.77      157.63      3.26 o 
   8   5   6       85.18       90.43      2.57 o 
   9   5   6        0.24       -0.14      1.01 o 
  10   5   6       11.98       10.45      1.27 o 
  11   5   6        2.44        2.85      2.69 o 
  12   5   6        7.14        6.12      1.92 o 
  13   5   6        0.78        3.35      1.69 o 
 -12   6   6      143.58      145.14      5.09 o 
 -11   6   6        7.42       11.47      1.96 o 
 -10   6   6       18.31       22.02      2.50 o 
  -9   6   6       38.53       46.23      3.30 o 
  -8   6   6      181.50      201.03      3.84 o 
  -7   6   6       13.65       14.55      1.39 o 
  -6   6   6        5.33        4.65      1.06 o 
  -5   6   6       44.59       36.21      1.75 o 
  -4   6   6      117.51      103.48      3.12 o 
  -3   6   6       67.73       58.62      2.10 o 
  -2   6   6      230.68      212.40      3.85 o 
  -1   6   6       38.55       31.43      1.66 o 
   0   6   6       21.10       18.23      1.40 o 
   1   6   6        0.07        0.20      0.86 o 
   2   6   6        0.00        0.03      0.83 o 
   3   6   6       13.60       14.39      1.34 o 
   4   6   6       29.39       26.93      1.63 o 
   5   6   6        7.21        5.96      1.14 o 
   6   6   6        7.55        7.76      1.21 o 
   7   6   6      212.82      211.48      4.05 o 
   8   6   6       18.98       19.89      1.60 o 
   9   6   6       18.12       19.22      1.65 o 
  10   6   6        1.60        3.74      1.77 o 
  -8   7   6       23.47       28.41      2.28 o 
  -7   7   6       10.75       13.40      1.75 o 
  -6   7   6       43.96       48.70      2.61 o 
  -5   7   6        2.14        3.90      1.43 o 
  -4   7   6       35.79       35.84      2.28 o 
  -3   7   6        3.83        2.56      1.64 o 
  -2   7   6        3.73        5.76      1.46 o 
  -1   7   6       40.26       43.97      2.58 o 
   0   7   6       10.13       10.43      1.78 o 
   1   7   6       17.09       16.93      1.50 o 
   2   7   6        9.82        6.16      1.20 o 
   3   7   6       24.67       29.52      2.10 o 
   4   7   6        4.94        5.11      1.17 o 
   5   7   6        1.79        5.08      1.21 o 
   6   7   6       18.94       23.67      1.79 o 
   7   7   6        1.28        2.75      1.22 o 
 -18   1   7       15.56       16.18      1.79 o 
 -17   1   7       10.58       14.87      1.46 o 
 -16   1   7       68.89       72.96      2.43 o 
 -15   1   7       18.72       18.63      1.38 o 
 -14   1   7       59.15       56.80      2.03 o 
 -13   1   7       23.24       19.38      1.26 o 
 -12   1   7       14.62       12.36      1.12 o 
 -11   1   7      471.35      447.56      5.45 o 
 -10   1   7      147.94      133.77      2.06 o 
  -9   1   7     1144.20     1107.70      8.85 o 
  -8   1   7      111.41      126.20      1.80 o 
  -7   1   7      636.84      634.96      5.13 o 
  -6   1   7      151.05      142.16      1.83 o 
  -5   1   7       80.37       84.14      1.66 o 
  -4   1   7      676.19      691.33      5.27 o 
  -3   1   7      674.67      673.62      5.13 o 
  -2   1   7      446.36      503.23      5.26 o 
  -1   1   7      134.25      152.05      1.73 o 
   0   1   7        4.59        8.50      0.40 o 
   1   1   7        6.42        7.65      0.41 o 
   2   1   7     1490.75     1523.94     15.45 o 
   3   1   7       50.55       44.05      1.39 o 
   4   1   7        1.45        1.31      0.39 o 
   5   1   7       54.72       58.82      1.14 o 
   6   1   7       95.06       86.58      1.42 o 
   7   1   7      145.40      159.17      2.07 o 
   8   1   7       21.42       21.69      0.88 o 
   9   1   7      289.84      308.63      3.30 o 
  10   1   7       95.76       95.96      1.78 o 
  11   1   7        7.56        7.66      0.78 o 
  12   1   7      130.34      131.69      2.76 o 
  13   1   7       52.10       55.80      1.96 o 
  14   1   7        5.71        5.40      1.25 o 
  15   1   7        0.75        1.95      0.99 o 
  16   1   7       27.25       27.69      1.79 o 
 -17   2   7       84.28       84.31      2.69 o 
 -16   2   7       56.05       53.45      2.19 o 
 -15   2   7       10.53       11.65      1.28 o 
 -14   2   7       42.31       43.13      1.85 o 
 -13   2   7      267.33      259.95      4.15 o 
 -12   2   7       68.04       65.80      2.00 o 
 -11   2   7      198.23      195.06      3.31 o 
 -10   2   7       34.08       38.68      1.20 o 
  -9   2   7      308.20      317.36      3.28 o 
  -8   2   7        0.11        1.99      0.52 o 
  -7   2   7        0.55        1.97      0.48 o 
  -6   2   7       19.40       20.20      0.82 o 
  -5   2   7      266.98      255.63      3.11 o 
  -4   2   7     1124.84     1108.01      8.58 o 
  -3   2   7     1123.17     1149.99      8.12 o 
  -2   2   7       54.25       56.29      0.90 o 
  -1   2   7        1.18        1.66      0.47 o 
   0   2   7        3.78        4.71      0.51 o 
   1   2   7      354.03      311.74      4.68 o 
   2   2   7      347.38      335.75      3.49 o 
   3   2   7       18.56       20.47      0.87 o 
   4   2   7      233.49      235.05      2.41 o 
   5   2   7       40.28       35.12      0.90 o 
   6   2   7      383.65      383.20      3.80 o 
   7   2   7      374.50      369.92      4.24 o 
   8   2   7      470.28      463.21      6.13 o 
   9   2   7       60.68       51.99      1.32 o 
  10   2   7      113.66      128.21      2.08 o 
  11   2   7       52.61       58.71      1.90 o 
  12   2   7       42.39       40.74      2.10 o 
  13   2   7        4.50        2.30      1.17 o 
  14   2   7       89.56       86.88      3.02 o 
  15   2   7        1.54        3.60      1.32 o 
  16   2   7       30.63       33.90      2.33 o 
 -17   3   7      132.20      148.44      3.57 o 
 -16   3   7       41.35       48.39      2.40 o 
 -15   3   7       36.48       34.43      1.80 o 
 -14   3   7        2.42        3.77      1.01 o 
 -13   3   7      136.32      137.10      2.98 o 
 -12   3   7        9.90       10.67      1.10 o 
 -11   3   7      242.09      263.15      3.99 o 
 -10   3   7      239.38      268.20      3.10 o 
  -9   3   7      227.45      238.46      2.85 o 
  -8   3   7     2257.49     2132.69     14.73 o 
  -7   3   7      363.19      373.07      3.63 o 
  -6   3   7      965.06      938.08      7.15 o 
  -5   3   7      217.55      212.70      2.38 o 
  -4   3   7       29.52       31.89      1.29 o 
  -3   3   7       11.97        9.87      0.88 o 
  -2   3   7        2.77        2.51      0.66 o 
  -1   3   7       66.20       52.61      1.62 o 
   0   3   7      197.07      182.32      3.34 o 
   1   3   7      125.96      117.67      2.41 o 
   2   3   7      154.81      155.73      2.71 o 
   3   3   7      282.10      267.65      3.78 o 
   4   3   7       10.45        9.10      0.91 o 
   5   3   7      112.99       98.29      4.54 o 
   6   3   7      295.82      299.79      4.19 o 
   7   3   7      258.68      254.06      3.86 o 
   8   3   7        7.92        8.44      1.02 o 
   9   3   7       14.05       10.70      1.12 o 
  10   3   7        1.70        1.77      1.30 o 
  11   3   7      147.80      154.73      3.72 o 
  12   3   7       16.73       19.03      2.16 o 
  13   3   7        3.35        1.08      1.42 o 
  14   3   7      141.30      150.44      5.08 o 
  15   3   7      231.67      239.65     11.80 o 
 -15   4   7       75.16       77.11      3.02 o 
 -14   4   7      107.07      121.37      3.49 o 
 -13   4   7       15.01       18.12      2.01 o 
 -12   4   7        1.77        2.62      1.07 o 
 -11   4   7      158.43      154.46      3.55 o 
 -10   4   7       60.27       55.50      1.92 o 
  -9   4   7      165.79      169.83      4.20 o 
  -8   4   7      241.33      245.21      3.81 o 
  -7   4   7        3.53        6.24      1.19 o 
  -6   4   7       89.13       86.73      2.18 o 
  -5   4   7      157.42      125.35      2.61 o 
  -4   4   7        5.62       10.80      1.03 o 
  -3   4   7        0.25        1.00      0.67 o 
  -2   4   7       17.52       19.23      1.30 o 
  -1   4   7       67.42       67.81      1.93 o 
   0   4   7        6.10       10.91      1.02 o 
   1   4   7       36.71       34.02      1.48 o 
   2   4   7        1.21        0.17      0.66 o 
   3   4   7        0.01        0.50      0.76 o 
   4   4   7       98.33       89.07      2.30 o 
   5   4   7      363.80      345.51      5.40 o 
   6   4   7      296.03      280.66      4.29 o 
   7   4   7       26.64       26.46      1.48 o 
   8   4   7       85.07       75.15      2.27 o 
   9   4   7        2.12        3.74      1.16 o 
  10   4   7       89.04       89.21      2.51 o 
  11   4   7       68.40       71.24      2.75 o 
  12   4   7        0.02        0.60      1.44 o 
  13   4   7        1.41       -0.53      3.26 o 
  14   4   7       11.03       12.70      3.36 o 
 -14   5   7       37.10       35.41      2.98 o 
 -13   5   7        1.93        2.88      1.76 o 
 -12   5   7       13.66       18.14      2.17 o 
 -11   5   7        1.18        1.47      1.42 o 
 -10   5   7        0.33        0.41      0.93 o 
  -9   5   7       19.74       23.77      1.48 o 
  -8   5   7       37.03       40.64      1.77 o 
  -7   5   7        2.46        1.72      0.88 o 
  -6   5   7       11.85       16.48      1.24 o 
  -5   5   7      556.18      482.03      6.07 o 
  -4   5   7       18.77       19.66      1.32 o 
  -3   5   7       64.20       63.10      2.46 o 
  -2   5   7       65.30       66.97      3.66 o 
  -1   5   7      893.68      775.26      8.45 o 
   0   5   7       18.08       13.65      1.83 o 
   1   5   7      107.93       97.57      2.51 o 
   2   5   7       31.04       23.93      1.59 o 
   3   5   7       35.16       27.60      1.54 o 
   4   5   7        1.42        0.16      0.79 o 
   5   5   7        2.90        2.00      0.93 o 
   6   5   7        0.40        0.84      0.89 o 
   7   5   7       23.02       23.31      1.56 o 
   8   5   7        3.41        2.21      0.96 o 
   9   5   7       25.99       21.83      1.61 o 
  10   5   7      134.93      136.96      3.26 o 
  11   5   7        0.87        1.39      1.42 o 
  12   5   7        7.55       13.45      2.17 o 
 -11   6   7        0.23        1.20      1.56 o 
 -10   6   7       10.78       11.35      1.62 o 
  -9   6   7       44.37       50.86      2.66 o 
  -8   6   7       13.12       10.30      1.34 o 
  -7   6   7        0.00       -0.65      0.91 o 
  -6   6   7        4.39        3.63      1.02 o 
  -5   6   7       18.73       19.08      1.49 o 
  -4   6   7        2.65        2.11      0.99 o 
  -3   6   7        4.00        3.18      0.97 o 
  -2   6   7       61.39       57.15      2.16 o 
  -1   6   7       11.88       10.47      1.28 o 
   0   6   7       48.23       34.53      1.80 o 
   1   6   7       13.48       19.08      1.48 o 
   2   6   7       20.07       20.87      1.52 o 
   3   6   7        1.39        2.65      0.94 o 
   4   6   7        0.19        0.78      0.94 o 
   5   6   7       38.09       36.03      1.82 o 
   6   6   7       10.43        9.30      1.27 o 
   7   6   7        9.75       14.48      1.53 o 
   8   6   7       24.55       26.05      1.77 o 
   9   6   7        3.30        2.25      1.12 o 
  10   6   7        9.82       14.45      1.58 o 
  -7   7   7        3.20        4.75      1.57 o 
  -6   7   7        2.94        3.10      1.38 o 
  -5   7   7       21.38       30.20      2.47 o 
  -4   7   7        1.45        0.99      1.08 o 
  -3   7   7        4.03        6.09      1.19 o 
  -2   7   7       20.81       20.65      1.69 o 
  -1   7   7        0.90        1.52      1.02 o 
   0   7   7       11.43        9.06      1.33 o 
   1   7   7        8.78       11.41      1.42 o 
   2   7   7        8.65       11.14      1.40 o 
   3   7   7        0.80        1.48      1.09 o 
   4   7   7       25.21       23.49      1.75 o 
   5   7   7       30.82       33.39      2.00 o 
 -18   0   8       65.50       62.57      3.52 o 
 -17   0   8      124.60      132.89      4.59 o 
 -16   0   8        0.00        1.45      1.20 o 
 -15   0   8       43.90       47.04      2.78 o 
 -14   0   8      101.42      114.29      3.85 o 
 -13   0   8       89.91       85.02      3.31 o 
 -12   0   8      609.84      563.92      9.34 o 
 -11   0   8       76.24       70.86      2.78 o 
 -10   0   8      581.13      550.21      6.87 o 
  -9   0   8     1385.55     1328.16     16.24 o 
  -8   0   8        0.16        0.62      0.70 o 
  -7   0   8      195.41      177.38      3.05 o 
  -6   0   8      759.69      773.07      8.48 o 
  -5   0   8      116.71      102.95      2.20 o 
  -4   0   8       16.16       16.50      0.95 o 
  -3   0   8      549.77      511.76      6.60 o 
  -2   0   8       40.65       31.06      1.21 o 
  -1   0   8      693.67      687.36      7.44 o 
   0   0   8     1446.26     1403.77     13.76 o 
   1   0   8       72.48       78.67      1.74 o 
   2   0   8     2125.67     2193.54     20.75 o 
   3   0   8        1.71        1.34      0.58 o 
   4   0   8        0.00        0.38      0.55 o 
   5   0   8      392.62      382.66      5.01 o 
   6   0   8      113.10      102.68      2.32 o 
   7   0   8      103.82      106.17      2.68 o 
   8   0   8       38.91       45.01      1.78 o 
   9   0   8        4.85        2.16      0.84 o 
  10   0   8      223.90      230.97      5.03 o 
  11   0   8        0.00       -0.49      0.87 o 
  12   0   8       29.34       31.39      2.21 o 
  13   0   8      224.53      252.76      5.79 o 
  14   0   8       35.33       45.16      2.76 o 
  15   0   8      452.17      492.76      9.31 o 
  16   0   8        0.53        1.31      1.56 o 
 -18   1   8        4.72        4.35      1.19 o 
 -17   1   8        8.44       10.63      1.34 o 
 -16   1   8      184.53      182.00      3.77 o 
 -15   1   8       51.81       49.95      2.00 o 
 -14   1   8       19.62       19.54      1.38 o 
 -13   1   8      141.49      132.23      3.05 o 
 -12   1   8      155.93      141.37      2.87 o 
 -11   1   8       13.04       12.52      1.04 o 
 -10   1   8       19.72       18.58      0.87 o 
  -9   1   8      144.85      125.44      1.92 o 
  -8   1   8      271.63      249.93      2.77 o 
  -7   1   8       93.78       84.39      1.70 o 
  -6   1   8      174.12      163.02      2.04 o 
  -5   1   8      393.77      406.32      3.65 o 
  -4   1   8      191.08      207.66      2.27 o 
  -3   1   8       34.42       33.38      0.89 o 
  -2   1   8        0.10        1.28      0.35 o 
  -1   1   8      357.27      345.14      3.47 o 
   0   1   8        0.08        1.08      0.36 o 
   1   1   8       41.58       50.25      1.12 o 
   2   1   8       93.90       92.31      2.09 o 
   3   1   8       60.13       54.88      1.54 o 
   4   1   8       73.63       72.47      1.28 o 
   5   1   8      108.45      107.31      1.62 o 
   6   1   8       37.77       43.93      1.13 o 
   7   1   8        0.01        0.22      0.49 o 
   8   1   8        4.56        9.48      0.72 o 
   9   1   8        8.47       12.31      0.82 o 
  10   1   8      121.30      115.47      1.97 o 
  11   1   8        0.87        0.30      0.64 o 
  12   1   8        9.54        8.52      1.05 o 
  13   1   8       10.85       13.74      1.26 o 
  14   1   8        0.18        0.50      1.16 o 
  15   1   8       18.03       18.12      1.83 o 
  16   1   8        1.12        1.43      1.61 o 
 -17   2   8        1.18        1.33      1.07 o 
 -16   2   8       84.89       79.35      2.54 o 
 -15   2   8        0.05       -0.26      0.83 o 
 -14   2   8      243.60      240.82      4.17 o 
 -13   2   8       62.28       71.36      2.91 o 
 -12   2   8       55.60       53.01      1.88 o 
 -11   2   8      284.00      289.80      4.19 o 
 -10   2   8       56.72       51.31      1.37 o 
  -9   2   8      151.04      159.14      2.26 o 
  -8   2   8     1733.78     1722.89     12.16 o 
  -7   2   8      302.18      285.98      3.02 o 
  -6   2   8     1176.35     1158.71      8.49 o 
  -5   2   8      656.99      587.75      4.82 o 
  -4   2   8      858.53      825.33      6.27 o 
  -3   2   8       66.29       57.47      2.27 o 
  -2   2   8      364.52      365.82      6.63 o 
  -1   2   8       98.75      108.30      1.73 o 
   0   2   8       37.25       34.01      1.05 o 
   1   2   8       24.14       23.56      0.89 o 
   2   2   8       27.08       21.21      0.88 o 
   3   2   8       17.04       20.70      1.95 o 
   4   2   8        0.02        0.17      0.47 o 
   5   2   8       47.70       48.00      1.36 o 
   6   2   8     1186.70     1117.16      9.39 o 
   7   2   8      111.62      106.00      2.05 o 
   8   2   8       19.96       15.09      0.98 o 
   9   2   8      258.70      230.78      3.25 o 
  10   2   8       13.49       13.30      1.48 o 
  11   2   8       10.50        9.70      1.02 o 
  12   2   8        3.31        2.74      1.14 o 
  13   2   8        1.55        3.41      1.21 o 
  14   2   8       14.83       12.97      1.68 o 
  15   2   8       10.52       15.66      2.59 o 
 -16   3   8       10.38       12.59      1.48 o 
 -15   3   8        6.04        4.10      1.08 o 
 -14   3   8        0.01        0.03      0.88 o 
 -13   3   8       81.64       78.28      2.34 o 
 -12   3   8      217.96      228.89      3.83 o 
 -11   3   8        0.75        1.08      1.00 o 
 -10   3   8      264.29      254.41      3.74 o 
  -9   3   8      277.66      279.99      3.19 o 
  -8   3   8        2.65        3.90      0.75 o 
  -7   3   8      155.21      170.37      3.43 o 
  -6   3   8       32.81       31.24      1.52 o 
  -5   3   8       13.35       11.05      0.98 o 
  -4   3   8       46.82       48.83      1.65 o 
  -3   3   8       32.88       36.34      1.69 o 
  -2   3   8       85.58       82.64      1.98 o 
  -1   3   8      316.14      295.33      4.54 o 
   0   3   8      279.55      264.42      4.69 o 
   1   3   8       86.75       80.32      2.50 o 
   2   3   8      938.13      880.21      8.82 o 
   3   3   8      774.11      740.01      7.79 o 
   4   3   8       10.56        9.87      1.07 o 
   5   3   8      499.37      476.67      5.77 o 
   6   3   8      520.80      472.94      5.85 o 
   7   3   8       23.04       22.04      1.34 o 
   8   3   8       42.77       41.85      1.70 o 
   9   3   8        8.45        8.61      1.07 o 
  10   3   8       27.50       29.18      1.55 o 
  11   3   8        2.76        2.40      0.95 o 
  12   3   8       11.08        9.77      1.83 o 
  13   3   8        3.86        1.38      1.56 o 
  14   3   8       24.98       24.00      4.32 o 
 -15   4   8       35.99       53.23      3.38 o 
 -14   4   8       35.01       39.84      2.98 o 
 -13   4   8      101.51      123.02      4.53 o 
 -12   4   8      108.83      115.97      4.26 o 
 -11   4   8       45.45       38.15      3.26 o 
 -10   4   8      163.07      153.65      3.11 o 
  -9   4   8      123.65      136.83      2.92 o 
  -8   4   8       10.46       14.92      1.47 o 
  -7   4   8      574.18      528.38      6.28 o 
  -6   4   8      281.62      250.62      3.91 o 
  -5   4   8      342.73      351.19      4.75 o 
  -4   4   8        4.32        9.12      1.03 o 
  -3   4   8        5.44        3.51      0.85 o 
  -2   4   8       17.74       16.97      1.20 o 
  -1   4   8        7.95        7.03      0.96 o 
   0   4   8       94.49       74.09      2.19 o 
   1   4   8        0.29       -0.20      0.68 o 
   2   4   8       23.51       16.71      2.08 o 
   3   4   8      263.85      221.48      3.88 o 
   4   4   8      188.82      191.02      4.60 o 
   5   4   8       24.32       28.32      1.53 o 
   6   4   8       40.98       40.93      1.92 o 
   7   4   8       65.71       56.85      2.24 o 
   8   4   8        1.76        1.19      1.00 o 
   9   4   8       21.68       16.17      1.41 o 
  10   4   8       16.69       13.07      1.86 o 
  11   4   8        9.19        8.38      1.43 o 
  12   4   8        0.02       -0.10      1.34 o 
  13   4   8       12.54       12.14      2.30 o 
 -13   5   8      106.52      110.59      4.54 o 
 -12   5   8      237.42      254.23      6.71 o 
 -11   5   8      107.65      110.34      4.27 o 
 -10   5   8       29.94       32.37      1.99 o 
  -9   5   8        0.22        0.49      0.91 o 
  -8   5   8        1.28        1.54      0.88 o 
  -7   5   8       11.68       14.03      1.24 o 
  -6   5   8       46.86       59.71      3.13 o 
  -5   5   8       85.90       76.06      2.27 o 
  -4   5   8      107.95      104.39      2.63 o 
  -3   5   8      150.94      153.43      3.16 o 
  -2   5   8       23.40       17.38      1.31 o 
  -1   5   8        4.78        4.82      0.99 o 
   0   5   8       17.10       21.28      1.58 o 
   1   5   8      264.89      252.04      4.19 o 
   2   5   8       17.75       10.71      1.22 o 
   3   5   8      140.23      128.63      3.99 o 
   4   5   8        0.42        1.45      0.89 o 
   5   5   8       94.10       92.00      2.59 o 
   6   5   8        8.42        9.65      1.24 o 
   7   5   8        2.63        1.20      0.93 o 
   8   5   8        7.20        6.48      1.17 o 
   9   5   8        1.35        0.02      0.97 o 
  10   5   8       27.93       24.26      1.74 o 
  11   5   8       50.97       58.00      5.18 o 
 -10   6   8        5.50        1.03      1.42 o 
  -9   6   8        0.14        0.13      1.08 o 
  -8   6   8       33.42       42.31      2.04 o 
  -7   6   8        0.51        2.70      1.36 o 
  -6   6   8        0.03       -0.08      0.91 o 
  -5   6   8       23.01       20.91      1.53 o 
  -4   6   8        0.55        0.70      0.92 o 
  -3   6   8       19.49       17.94      1.42 o 
  -2   6   8        2.51        0.65      0.91 o 
  -1   6   8      153.08      147.02      3.30 o 
   0   6   8       14.61       15.26      1.40 o 
   1   6   8        2.14        0.83      1.34 o 
   2   6   8       96.24       92.30      4.04 o 
   3   6   8        8.21        9.19      1.44 o 
   4   6   8       33.79       32.44      2.07 o 
   5   6   8      114.90      123.54      3.18 o 
   6   6   8        6.30        5.39      1.24 o 
   7   6   8        0.20       -0.25      0.95 o 
   8   6   8       14.83       16.03      1.57 o 
  -5   7   8        0.40        2.24      1.20 o 
  -4   7   8      103.26      111.21      3.57 o 
  -3   7   8        6.75        5.58      1.30 o 
  -2   7   8        3.69        3.77      1.22 o 
  -1   7   8       47.44       43.55      2.42 o 
   0   7   8        6.04        6.11      1.33 o 
   1   7   8        5.26        4.06      1.18 o 
   2   7   8        3.52        2.75      1.16 o 
   3   7   8       49.98       49.11      3.30 o 
   4   7   8        1.01        0.69      1.11 o 
 -17   1   9        7.41        6.51      2.24 o 
 -16   1   9      113.89      120.71      4.21 o 
 -15   1   9       47.42       50.96      2.05 o 
 -14   1   9       17.24       16.22      1.34 o 
 -13   1   9       30.60       30.85      1.55 o 
 -12   1   9       22.28       18.10      1.25 o 
 -11   1   9      113.88      109.64      2.50 o 
 -10   1   9      312.83      273.50      3.35 o 
  -9   1   9      139.08      121.28      1.94 o 
  -8   1   9        5.59        7.03      0.68 o 
  -7   1   9      205.58      190.43      2.40 o 
  -6   1   9        9.47        6.46      0.60 o 
  -5   1   9      625.04      582.49      4.85 o 
  -4   1   9      172.25      151.74      1.94 o 
  -3   1   9      204.72      196.18      2.20 o 
  -2   1   9        1.46        1.54      0.38 o 
  -1   1   9       41.91       48.25      1.02 o 
   0   1   9       63.76       62.12      1.55 o 
   1   1   9      339.02      325.90      3.92 o 
   2   1   9       58.40       59.60      1.43 o 
   3   1   9      423.61      409.17      4.29 o 
   4   1   9        0.41       -0.06      0.49 o 
   5   1   9      362.67      338.47      7.27 o 
   6   1   9        4.05        5.96      0.86 o 
   7   1   9       17.17        9.71      0.85 o 
   8   1   9        0.05        0.58      0.65 o 
   9   1   9       11.31        8.62      0.90 o 
  10   1   9       17.18       23.79      1.23 o 
  11   1   9        1.94        4.11      0.86 o 
  12   1   9       28.14       36.81      2.44 o 
  13   1   9      102.36      109.54      5.57 o 
  14   1   9        5.11        5.70      2.05 o 
  15   1   9        4.21        3.58      1.60 o 
 -16   2   9       21.69       22.70      1.90 o 
 -15   2   9       10.03       11.65      1.33 o 
 -14   2   9       60.00       63.87      2.29 o 
 -13   2   9      119.88      121.18      4.35 o 
 -12   2   9       23.27       21.84      1.36 o 
 -11   2   9       20.45       23.58      1.34 o 
 -10   2   9       29.13       26.87      1.07 o 
  -9   2   9        6.61        6.32      0.71 o 
  -8   2   9      314.68      312.44      3.34 o 
  -7   2   9        0.01       -0.01      0.50 o 
  -6   2   9       12.74       13.03      0.87 o 
  -5   2   9      140.46      159.70      2.38 o 
  -4   2   9      306.14      295.63      3.44 o 
  -3   2   9       85.76       75.39      1.62 o 
  -2   2   9        0.69        1.13      0.54 o 
  -1   2   9      200.66      180.24      2.46 o 
   0   2   9      225.56      204.99      2.69 o 
   1   2   9      550.77      536.65      6.29 o 
   2   2   9       45.93       41.25      1.27 o 
   3   2   9       54.96       55.87      2.50 o 
   4   2   9       78.45       72.18      1.66 o 
   5   2   9      177.34      176.57      2.92 o 
   6   2   9       12.60       14.22      0.95 o 
   7   2   9       10.18       11.49      0.92 o 
   8   2   9       22.64       26.17      1.22 o 
   9   2   9       17.34       16.09      1.04 o 
  10   2   9       78.21       76.52      2.00 o 
  11   2   9       43.50       39.21      1.61 o 
  12   2   9       29.36       31.68      2.49 o 
  13   2   9       21.00       20.47      4.89 o 
  14   2   9       26.69       33.22      2.76 o 
  15   2   9       15.95       22.48      2.57 o 
 -16   3   9        7.99       10.66      2.10 o 
 -15   3   9        0.22       -0.03      1.13 o 
 -14   3   9       21.21       23.37      1.94 o 
 -13   3   9        0.01       -0.63      0.98 o 
 -12   3   9       39.46       39.08      3.17 o 
 -11   3   9       42.61       34.14      2.51 o 
 -10   3   9       15.74       12.39      1.15 o 
  -9   3   9      320.17      323.88      4.57 o 
  -8   3   9      357.93      312.85      4.45 o 
  -7   3   9      114.95       96.19      2.32 o 
  -6   3   9      441.39      432.44      5.37 o 
  -5   3   9     2575.17     2433.65     20.73 o 
  -4   3   9     1599.98     1550.11     14.02 o 
  -3   3   9      231.84      213.64      4.63 o 
  -2   3   9      511.29      497.69      6.90 o 
  -1   3   9       82.78       81.33      2.14 o 
   0   3   9        7.90       10.91      1.05 o 
   1   3   9       36.94       36.46      2.55 o 
   2   3   9      532.04      505.49      6.01 o 
   3   3   9      469.33      448.77      5.59 o 
   4   3   9      235.54      236.74      5.05 o 
   5   3   9       18.55       20.63      1.34 o 
   6   3   9       26.56       22.75      1.41 o 
   7   3   9      232.79      227.03      3.85 o 
   8   3   9       32.29       31.44      1.60 o 
   9   3   9      104.15      108.68      2.70 o 
  10   3   9       28.70       29.39      1.64 o 
  11   3   9       29.34       31.88      1.72 o 
  12   3   9       42.54       44.89      2.95 o 
  13   3   9       33.27       34.55      4.13 o 
  14   3   9       92.33      107.58      4.53 o 
 -14   4   9       10.50       11.27      2.40 o 
 -13   4   9      598.33      647.84     11.78 o 
 -12   4   9       34.57       32.10      2.64 o 
 -11   4   9       43.90       37.70      4.22 o 
 -10   4   9        1.69        2.23      1.07 o 
  -9   4   9       74.83       84.63      3.33 o 
  -8   4   9       20.53       19.12      1.61 o 
  -7   4   9      110.40       93.80      2.44 o 
  -6   4   9       50.89       47.86      1.84 o 
  -5   4   9       10.55        5.24      0.98 o 
  -4   4   9      162.64      140.41      2.89 o 
  -3   4   9       13.36       10.47      1.09 o 
  -2   4   9        0.67        1.81      0.91 o 
  -1   4   9      383.13      348.84      6.76 o 
   0   4   9      207.53      189.78      3.44 o 
   1   4   9       18.39       17.17      1.26 o 
   2   4   9        3.43        6.31      0.99 o 
   3   4   9      175.09      160.45      3.21 o 
   4   4   9       25.44       20.50      1.38 o 
   5   4   9        0.01        0.07      0.83 o 
   6   4   9      112.87      103.78      2.66 o 
   7   4   9       46.01       48.38      2.76 o 
   8   4   9       31.35       32.22      1.80 o 
   9   4   9        7.31        7.33      1.20 o 
  10   4   9        3.25        4.11      1.12 o 
  11   4   9        5.46        8.98      1.43 o 
  12   4   9        5.51        7.33      2.40 o 
 -12   5   9       75.29       89.59      4.06 o 
 -11   5   9        0.13        0.77      1.49 o 
 -10   5   9      116.50      134.70      4.68 o 
  -9   5   9      134.98      159.20      3.45 o 
  -8   5   9       12.43       17.98      1.45 o 
  -7   5   9       10.46       10.22      1.22 o 
  -6   5   9       38.05       37.39      1.80 o 
  -5   5   9       11.03       10.28      1.20 o 
  -4   5   9        0.72        1.79      0.95 o 
  -3   5   9      214.69      197.85      3.71 o 
  -2   5   9        1.97        2.68      0.97 o 
  -1   5   9        8.92        9.34      2.17 o 
   0   5   9       58.66       61.68      2.17 o 
   1   5   9       11.43       14.99      1.52 o 
   2   5   9       97.40       97.27      2.70 o 
   3   5   9       63.50       54.82      2.22 o 
   4   5   9       28.97       27.57      1.62 o 
   5   5   9       51.42       43.68      1.99 o 
   6   5   9      123.04      118.69      3.04 o 
   7   5   9       10.05       12.82      1.40 o 
   8   5   9        2.30        3.99      1.15 o 
   9   5   9       39.93       53.66      2.30 o 
  10   5   9      109.99      122.57      3.31 o 
  -9   6   9       16.01       17.59      1.72 o 
  -8   6   9       75.91       83.34      2.73 o 
  -7   6   9        2.18        1.44      1.07 o 
  -6   6   9        0.03       -0.84      0.91 o 
  -5   6   9        0.01       -0.65      0.91 o 
  -4   6   9       11.02       10.15      1.30 o 
  -3   6   9        0.35        0.42      0.93 o 
  -2   6   9       10.58       13.68      1.45 o 
  -1   6   9       18.44       16.42      1.47 o 
   0   6   9       23.60       26.41      1.91 o 
   1   6   9        4.69        6.41      1.22 o 
   2   6   9       87.26       97.73      3.04 o 
   3   6   9       15.15       18.97      1.99 o 
   4   6   9       99.67       99.24      2.95 o 
   5   6   9        0.12       -0.95      0.99 o 
   6   6   9       13.91       14.18      1.57 o 
   7   6   9       20.85       25.84      1.89 o 
  -2   7   9       20.02       28.32      1.93 o 
  -1   7   9       72.31       87.92      2.88 o 
   0   7   9        0.47        1.99      1.22 o 
 -17   0  10      568.29      589.18     10.95 o 
 -16   0  10        6.88       10.31      1.88 o 
 -15   0  10        2.54        3.45      1.36 o 
 -14   0  10       68.27       76.90      3.36 o 
 -13   0  10        0.62        1.39      1.15 o 
 -12   0  10       28.24       24.84      2.02 o 
 -11   0  10       26.25       21.96      2.49 o 
 -10   0  10       59.80       48.93      2.49 o 
  -9   0  10     2349.49     2057.62     32.03 o 
  -8   0  10        7.85       16.76      1.24 o 
  -7   0  10        6.38       16.52      1.31 o 
  -6   0  10       50.21       33.84      1.49 o 
  -5   0  10       10.25        9.61      1.13 o 
  -4   0  10      765.05      726.20      8.22 o 
  -3   0  10      113.77      122.81      3.71 o 
  -2   0  10        1.32        3.11      0.71 o 
  -1   0  10       23.23       20.95      1.11 o 
   0   0  10      669.51      656.65      9.83 o 
   1   0  10       22.61       23.82      1.20 o 
   2   0  10        1.43        2.61      1.15 o 
   3   0  10      148.12      131.80      2.67 o 
   4   0  10      322.75      290.45      4.34 o 
   5   0  10       14.38        7.58      0.95 o 
   6   0  10      196.55      221.90      5.31 o 
   7   0  10        2.01        4.99      1.34 o 
   8   0  10      104.03      120.89      3.03 o 
   9   0  10        1.53        0.85      0.84 o 
  10   0  10        3.26        2.49      1.36 o 
  11   0  10       17.43       17.91      3.17 o 
  12   0  10        8.67        9.02      2.49 o 
  13   0  10       76.77       84.23      5.56 o 
  14   0  10       77.82       90.56      5.76 o 
 -16   1  10       19.41       16.28      1.86 o 
 -15   1  10       23.67       23.95      1.60 o 
 -14   1  10        9.34        9.26      1.21 o 
 -13   1  10       21.91       16.26      1.28 o 
 -12   1  10        0.17        1.28      0.75 o 
 -11   1  10       44.53       41.05      1.80 o 
 -10   1  10       48.36       41.22      1.43 o 
  -9   1  10       61.60       56.94      1.43 o 
  -8   1  10       12.84       16.90      0.88 o 
  -7   1  10       33.60       31.31      1.07 o 
  -6   1  10        3.64        2.51      0.54 o 
  -5   1  10      106.22      103.16      1.76 o 
  -4   1  10      127.44      118.63      2.07 o 
  -3   1  10      131.59      119.55      2.07 o 
  -2   1  10      158.23      154.19      2.31 o 
  -1   1  10       40.14       44.23      1.32 o 
   0   1  10      658.10      631.11      5.88 o 
   1   1  10      409.88      401.25      5.24 o 
   2   1  10      205.28      200.02      2.76 o 
   3   1  10      115.76      108.06      2.01 o 
   4   1  10        2.33        2.74      0.66 o 
   5   1  10       12.34       11.73      0.90 o 
   6   1  10      102.40      111.89      2.17 o 
   7   1  10       13.88       10.87      0.95 o 
   8   1  10        0.01       -0.01      0.67 o 
   9   1  10       56.99       42.32      1.64 o 
  10   1  10      102.68       93.92      2.20 o 
  11   1  10      124.78      142.44      2.74 o 
  12   1  10       64.86       73.81      4.90 o 
  13   1  10        7.06        5.41      1.41 o 
  14   1  10       20.66       20.57      1.94 o 
 -16   2  10        2.76        3.41      1.07 o 
 -15   2  10      340.26      344.51      5.38 o 
 -14   2  10       31.37       35.77      1.79 o 
 -13   2  10       25.98       24.45      1.50 o 
 -12   2  10      386.28      403.12      7.28 o 
 -11   2  10       43.71       39.01      2.77 o 
 -10   2  10       33.85       27.50      1.45 o 
  -9   2  10        3.41        3.08      0.75 o 
  -8   2  10       53.42       55.69      1.64 o 
  -7   2  10       33.77       31.88      1.36 o 
  -6   2  10      139.43      131.16      2.62 o 
  -5   2  10      116.86      113.04      2.11 o 
  -4   2  10      131.98      119.78      2.43 o 
  -3   2  10       49.91       54.22      1.48 o 
  -2   2  10     2048.80     1920.16     18.05 o 
  -1   2  10     2221.32     2113.76     19.10 o 
   0   2  10      248.48      244.93      3.13 o 
   1   2  10      240.00      236.36      3.97 o 
   2   2  10       15.61       16.17      0.97 o 
   3   2  10      120.39      107.92      2.05 o 
   4   2  10       73.96       70.65      1.95 o 
   5   2  10        6.12        6.56      0.81 o 
   6   2  10       64.58       56.95      1.94 o 
   7   2  10       68.80       59.89      1.95 o 
   8   2  10       32.72       32.23      2.58 o 
   9   2  10       74.41       58.61      2.03 o 
  10   2  10       70.04       72.70      2.29 o 
  11   2  10        4.90        7.38      1.18 o 
  12   2  10       13.52       14.91      2.10 o 
  13   2  10       23.35       26.92      2.62 o 
  14   2  10        7.72        7.30      1.88 o 
 -15   3  10       17.93       22.27      2.51 o 
 -14   3  10        9.51       11.43      2.21 o 
 -13   3  10        1.56        1.85      1.82 o 
 -12   3  10       22.50       25.14      2.29 o 
 -11   3  10       79.48       78.96      3.52 o 
 -10   3  10       14.25       13.05      1.43 o 
  -9   3  10       56.47       59.79      2.01 o 
  -8   3  10       17.65       19.68      1.31 o 
  -7   3  10       76.24       77.55      2.20 o 
  -6   3  10       10.55        8.48      1.55 o 
  -5   3  10       36.14       28.45      1.42 o 
  -4   3  10       79.62       79.75      2.20 o 
  -3   3  10       84.10       88.11      2.60 o 
  -2   3  10        7.29       11.75      1.80 o 
  -1   3  10        1.27        1.20      0.84 o 
   0   3  10      198.13      192.45      3.38 o 
   1   3  10      155.19      145.45      3.21 o 
   2   3  10        5.26        5.87      1.11 o 
   3   3  10      322.31      302.80      5.55 o 
   4   3  10      335.58      314.41      4.64 o 
   5   3  10       14.53       13.98      1.28 o 
   6   3  10       77.92       67.15      2.15 o 
   7   3  10      182.63      172.37      3.44 o 
   8   3  10        0.00       -0.88      0.88 o 
   9   3  10        5.01        5.25      1.16 o 
  10   3  10        0.14        1.15      0.98 o 
  11   3  10        0.00        0.64      1.22 o 
  12   3  10        1.28        1.38      1.92 o 
  13   3  10       31.15       41.29      3.03 o 
 -13   4  10       27.69       29.07      2.64 o 
 -12   4  10       32.27       35.22      2.70 o 
 -11   4  10        5.05        8.17      2.30 o 
 -10   4  10      184.88      188.24      5.42 o 
  -9   4  10        0.78        1.94      0.93 o 
  -8   4  10      134.53      123.78      2.91 o 
  -7   4  10        0.00       -0.48      0.80 o 
  -6   4  10       21.79       26.69      1.52 o 
  -5   4  10        0.10        0.59      1.05 o 
  -4   4  10       60.43       59.93      2.05 o 
  -3   4  10       28.92       25.40      1.72 o 
  -2   4  10      414.80      418.64      5.58 o 
  -1   4  10      139.11      136.68      2.98 o 
   0   4  10       57.51       53.74      2.02 o 
   1   4  10        2.33        4.92      1.00 o 
   2   4  10      185.19      184.41      3.51 o 
   3   4  10      310.86      282.15      4.50 o 
   4   4  10        0.04        0.05      0.84 o 
   5   4  10        8.24        6.65      1.11 o 
   6   4  10       19.33       16.29      1.43 o 
   7   4  10       72.87       73.51      3.14 o 
   8   4  10       59.69       69.22      2.51 o 
   9   4  10        0.67       -0.49      1.47 o 
  10   4  10       79.16       71.22      2.55 o 
  11   4  10        5.29        5.95      1.47 o 
 -11   5  10       67.66       85.76      4.00 o 
 -10   5  10       51.82       65.59      3.53 o 
  -9   5  10        2.25        0.16      1.43 o 
  -8   5  10        0.22        0.76      1.02 o 
  -7   5  10       16.76       15.05      1.50 o 
  -6   5  10        4.05        4.09      1.05 o 
  -5   5  10        2.98        2.71      0.99 o 
  -4   5  10       27.78       30.95      1.72 o 
  -3   5  10       14.88       14.67      1.35 o 
  -2   5  10       16.56       15.76      1.38 o 
  -1   5  10       20.00       17.27      1.41 o 
   0   5  10        1.15        2.77      0.96 o 
   1   5  10      138.25      124.48      3.04 o 
   2   5  10        0.34       -0.60      0.89 o 
   3   5  10        7.72        8.41      1.24 o 
   4   5  10        3.10        3.94      1.14 o 
   5   5  10      112.39      112.23      3.10 o 
   6   5  10      142.33      131.79      3.30 o 
   7   5  10       15.48       15.05      1.53 o 
   8   5  10        0.70        1.68      1.15 o 
   9   5  10       35.53       36.27      2.08 o 
  -8   6  10       55.35       56.35      2.42 o 
  -7   6  10        1.21        1.47      1.12 o 
  -6   6  10      145.32      161.09      3.68 o 
  -5   6  10       36.78       30.95      1.86 o 
  -4   6  10       70.58       78.87      2.62 o 
  -3   6  10        1.38        1.58      1.05 o 
  -2   6  10       12.35       13.58      1.50 o 
  -1   6  10       28.12       31.18      1.85 o 
   0   6  10       92.34       87.36      2.79 o 
   1   6  10       26.47       33.45      1.90 o 
   2   6  10       20.46       21.30      1.70 o 
   3   6  10        0.15        0.96      1.04 o 
   4   6  10        4.81        3.80      1.17 o 
   5   6  10        0.41        1.18      1.11 o 
   6   6  10       10.61        8.83      2.30 o 
 -16   1  11       35.33       40.77      2.02 o 
 -15   1  11       36.20       38.36      1.90 o 
 -14   1  11       14.54       13.16      1.31 o 
 -13   1  11       59.31       57.79      2.08 o 
 -12   1  11        7.18        8.29      1.21 o 
 -11   1  11       14.47       16.46      1.27 o 
 -10   1  11       53.88       57.73      1.87 o 
  -9   1  11        4.21        2.49      0.79 o 
  -8   1  11        6.85        3.80      0.78 o 
  -7   1  11        2.53        1.08      0.68 o 
  -6   1  11     1185.88     1072.67      9.25 o 
  -5   1  11       20.34       15.67      0.98 o 
  -4   1  11      161.47      155.55      2.47 o 
  -3   1  11      278.73      271.46      3.40 o 
  -2   1  11        6.05        8.29      0.79 o 
  -1   1  11      120.96      106.41      2.04 o 
   0   1  11      149.80      150.61      2.44 o 
   1   1  11        2.58        3.04      0.67 o 
   2   1  11      418.68      406.54      4.63 o 
   3   1  11      143.05      133.65      2.35 o 
   4   1  11       60.29       47.89      1.53 o 
   5   1  11        0.33        0.49      0.64 o 
   6   1  11       19.00       19.48      1.12 o 
   7   1  11        9.65       11.21      0.99 o 
   8   1  11       43.85       34.58      1.70 o 
   9   1  11       74.25       58.60      1.79 o 
  10   1  11       41.22       36.80      1.82 o 
  11   1  11       15.16       18.20      1.50 o 
  12   1  11       18.02       23.24      4.22 o 
  13   1  11        7.38       11.04      3.45 o 
 -15   2  11       33.23       30.58      2.88 o 
 -14   2  11        0.36        2.38      1.21 o 
 -13   2  11       32.18       41.44      1.98 o 
 -12   2  11       42.73       43.08      2.20 o 
 -11   2  11       12.43       13.35      1.65 o 
 -10   2  11       11.91       16.74      1.46 o 
  -9   2  11       46.29       46.58      1.59 o 
  -8   2  11       70.07       76.67      1.93 o 
  -7   2  11        0.08        0.69      0.67 o 
  -6   2  11       72.78       65.17      1.74 o 
  -5   2  11       53.60       49.18      1.55 o 
  -4   2  11        3.84        3.41      0.92 o 
  -3   2  11      136.28      128.62      2.30 o 
  -2   2  11      661.10      624.80      6.08 o 
  -1   2  11      253.17      261.33      4.02 o 
   0   2  11      132.61      128.86      3.13 o 
   1   2  11        2.71        3.42      0.94 o 
   2   2  11      598.00      564.33      6.59 o 
   3   2  11       91.19       88.97      2.32 o 
   4   2  11       75.83       72.35      2.13 o 
   5   2  11        1.34        1.08      0.83 o 
   6   2  11       48.75       48.55      1.87 o 
   7   2  11       25.19       24.09      1.48 o 
   8   2  11       10.40       12.36      1.38 o 
   9   2  11      278.77      258.65      4.33 o 
  10   2  11       97.88      109.32      2.84 o 
  11   2  11        9.01       10.88      1.97 o 
  12   2  11        2.47        2.41      1.47 o 
  13   2  11       10.64       12.25      2.07 o 
 -14   3  11        9.27       10.02      2.02 o 
 -13   3  11       97.84      100.01      4.70 o 
 -12   3  11        4.11        7.02      1.61 o 
 -11   3  11       15.36       14.15      2.69 o 
 -10   3  11       50.01       41.15      3.45 o 
  -9   3  11      284.78      292.55      4.54 o 
  -8   3  11       17.45       14.84      1.57 o 
  -7   3  11        6.02        4.03      0.96 o 
  -6   3  11       17.81       20.60      1.45 o 
  -5   3  11       38.14       29.68      1.52 o 
  -4   3  11        4.53        5.34      0.99 o 
  -3   3  11       35.76       36.56      1.64 o 
  -2   3  11      552.90      541.56      8.00 o 
  -1   3  11     1156.97     1101.59     13.27 o 
   0   3  11        0.80        2.69      0.91 o 
   1   3  11      146.90      142.66      4.04 o 
   2   3  11      380.84      377.80      5.62 o 
   3   3  11       24.80       23.31      1.44 o 
   4   3  11        3.54        7.54      1.13 o 
   5   3  11       58.85       56.86      2.06 o 
   6   3  11       50.26       46.95      2.27 o 
   7   3  11      129.42      133.24      3.41 o 
   8   3  11        0.06        0.09      0.93 o 
   9   3  11       16.47       15.43      1.48 o 
  10   3  11      189.32      193.44      3.93 o 
  11   3  11        0.93        0.54      1.18 o 
  12   3  11       85.99       90.78      4.04 o 
 -12   4  11       15.29       17.51      2.29 o 
 -11   4  11       71.65       68.76      7.39 o 
 -10   4  11        4.90        4.12      1.47 o 
  -9   4  11       46.79       45.61      1.96 o 
  -8   4  11       56.48       57.60      2.17 o 
  -7   4  11        8.02       12.95      1.31 o 
  -6   4  11       13.91       14.00      1.47 o 
  -5   4  11      103.98       97.71      3.32 o 
  -4   4  11       11.92       12.07      1.26 o 
  -3   4  11       85.38       79.10      2.85 o 
  -2   4  11       15.94       16.27      1.36 o 
  -1   4  11      145.56      143.56      3.17 o 
   0   4  11      143.02      147.77      3.24 o 
   1   4  11      530.37      499.78      8.89 o 
   2   4  11        0.64        0.25      0.82 o 
   3   4  11       18.94       17.93      1.43 o 
   4   4  11        0.00        0.08      0.99 o 
   5   4  11       50.39       48.48      2.33 o 
   6   4  11       95.13      104.65      2.91 o 
   7   4  11       13.90       15.94      1.48 o 
   8   4  11       49.78       44.67      2.12 o 
   9   4  11        1.46        1.14      1.05 o 
  10   4  11       60.95       59.53      2.44 o 
 -10   5  11        0.41        2.02      1.56 o 
  -9   5  11       91.52      105.80      2.99 o 
  -8   5  11        4.01        7.53      1.29 o 
  -7   5  11       88.29       92.73      2.80 o 
  -6   5  11      160.57      179.42      4.32 o 
  -5   5  11       89.46      103.82      2.87 o 
  -4   5  11      222.10      226.25      4.53 o 
  -3   5  11        7.36        6.02      1.18 o 
  -2   5  11        0.39       -0.48      0.91 o 
  -1   5  11        0.01       -0.56      0.86 o 
   0   5  11        2.75        1.36      1.00 o 
   1   5  11       17.76       14.91      1.43 o 
   2   5  11       74.94       72.38      2.51 o 
   3   5  11       25.36       25.76      1.69 o 
   4   5  11        7.75        7.18      1.24 o 
   5   5  11       22.95       23.98      3.10 o 
   6   5  11        9.29        5.40      1.25 o 
   7   5  11      104.20      100.95      3.06 o 
   8   5  11       36.41       40.67      2.20 o 
  -6   6  11       12.97       15.55      1.62 o 
  -5   6  11       13.14       11.46      1.52 o 
  -4   6  11       14.66       16.47      2.16 o 
  -3   6  11        0.01       -0.97      0.97 o 
  -2   6  11        0.26       -0.95      0.95 o 
  -1   6  11        0.25       -0.28      1.05 o 
   0   6  11       15.55       13.14      1.51 o 
   1   6  11        1.16        1.25      1.14 o 
   2   6  11       42.49       60.13      2.44 o 
   3   6  11       34.18       43.17      2.20 o 
 -15   0  12        9.51       11.60      1.94 o 
 -14   0  12      259.14      259.29      6.34 o 
 -13   0  12       87.83       86.91      3.50 o 
 -12   0  12        9.35       12.13      1.75 o 
 -11   0  12       13.96       19.16      2.40 o 
 -10   0  12       31.70       38.79      2.35 o 
  -9   0  12       63.06       58.67      3.79 o 
  -8   0  12       83.31      105.23      5.13 o 
  -7   0  12      151.86      156.83      3.36 o 
  -6   0  12      673.73      551.32      9.29 o 
  -5   0  12      327.50      261.39      9.02 o 
  -4   0  12      255.84      244.78      6.24 o 
  -3   0  12        0.08        3.98      1.34 o 
  -2   0  12      344.16      307.66      6.28 o 
  -1   0  12      157.42      150.89      4.18 o 
   0   0  12      479.78      456.19      8.11 o 
   1   0  12        4.64        3.94      1.34 o 
   2   0  12        0.89        2.43      1.24 o 
   3   0  12     1161.24     1060.58     15.12 o 
   4   0  12        8.60       11.07      1.70 o 
   5   0  12      788.42      758.49     11.93 o 
   6   0  12       18.18        9.35      1.61 o 
   7   0  12       19.67       13.01      1.88 o 
   8   0  12      100.14      102.37      6.14 o 
   9   0  12        8.34       14.33      1.88 o 
  10   0  12        0.23       -0.19      2.88 o 
  11   0  12        4.17        1.89      1.61 o 
  12   0  12       31.27       30.89      3.65 o 
 -15   1  12       63.76       61.26      2.80 o 
 -14   1  12       14.73        9.63      1.50 o 
 -13   1  12       13.65       20.67      1.79 o 
 -12   1  12        5.35        5.89      1.32 o 
 -11   1  12        7.82        7.09      1.27 o 
 -10   1  12       48.54       53.92      2.28 o 
  -9   1  12       49.91       45.52      1.64 o 
  -8   1  12       11.88       13.05      1.06 o 
  -7   1  12       42.31       40.13      1.49 o 
  -6   1  12       24.70       22.58      1.17 o 
  -5   1  12       82.09       76.58      1.92 o 
  -4   1  12      277.04      262.97      3.49 o 
  -3   1  12      303.76      303.87      3.77 o 
  -2   1  12      354.39      351.77      4.48 o 
  -1   1  12       63.54       55.98      1.61 o 
   0   1  12       98.21       98.59      2.07 o 
   1   1  12       22.18       22.55      1.37 o 
   2   1  12       43.99       49.45      2.43 o 
   3   1  12      256.55      242.36      3.97 o 
   4   1  12       12.24       14.64      1.22 o 
   5   1  12      172.91      173.26      3.39 o 
   6   1  12      124.26      121.00      2.87 o 
   7   1  12        1.52        1.35      0.94 o 
   8   1  12       31.68       31.87      2.22 o 
   9   1  12       75.08       85.51      2.58 o 
  10   1  12       13.44       12.55      1.41 o 
  11   1  12       15.11       16.64      1.80 o 
  12   1  12       26.47       33.77      4.03 o 
 -14   2  12        0.83        2.30      1.49 o 
 -13   2  12      223.14      244.08      6.47 o 
 -12   2  12       79.06       99.76      8.25 o 
 -11   2  12        3.53        5.29      1.47 o 
 -10   2  12        3.29        0.00      1.73 o 
  -9   2  12        3.89        3.09      0.97 o 
  -8   2  12       35.48       33.42      1.64 o 
  -7   2  12       47.29       44.50      1.84 o 
  -6   2  12      157.18      163.92      3.21 o 
  -5   2  12       13.04       15.54      1.63 o 
  -4   2  12      152.34      149.52      3.00 o 
  -3   2  12       32.43       35.48      1.63 o 
  -2   2  12      149.47      137.38      3.71 o 
  -1   2  12      212.76      205.29      3.53 o 
   0   2  12        0.31        3.37      1.08 o 
   1   2  12      681.84      647.91      7.36 o 
   2   2  12      251.57      233.74      4.42 o 
   3   2  12      264.43      251.57      4.40 o 
   4   2  12       45.68       45.03      3.02 o 
   5   2  12       36.35       38.02      1.79 o 
   6   2  12       78.69       67.59      2.22 o 
   7   2  12       48.17       56.63      2.15 o 
   8   2  12       63.53       65.53      2.26 o 
   9   2  12       11.05       13.66      1.40 o 
  10   2  12       16.72       14.71      1.46 o 
  11   2  12      214.23      238.30      5.27 o 
 -13   3  12       35.68       46.12      3.17 o 
 -12   3  12        0.65        2.65      4.32 o 
 -11   3  12       19.68       21.25      3.65 o 
 -10   3  12       57.48       63.86      3.25 o 
  -9   3  12       42.54       51.45      2.07 o 
  -8   3  12       60.14       54.98      2.12 o 
  -7   3  12      110.80      116.45      3.10 o 
  -6   3  12        5.69        7.98      1.10 o 
  -5   3  12      189.19      190.46      3.99 o 
  -4   3  12       52.95       52.45      1.98 o 
  -3   3  12        0.01        0.66      0.85 o 
  -2   3  12      130.87      125.33      4.43 o 
  -1   3  12       19.00       20.19      1.38 o 
   0   3  12       35.91       35.95      1.73 o 
   1   3  12        0.80        1.19      1.06 o 
   2   3  12       18.19       23.13      1.51 o 
   3   3  12       47.11       54.41      3.24 o 
   4   3  12       31.20       30.83      2.19 o 
   5   3  12        7.22        8.07      2.13 o 
   6   3  12        3.18        3.72      1.05 o 
   7   3  12       22.18       21.49      2.24 o 
   8   3  12       60.12       66.39      2.43 o 
   9   3  12       14.81       12.45      1.61 o 
  10   3  12        0.53       -1.02      1.02 o 
 -11   4  12       24.19       24.79      2.57 o 
 -10   4  12       21.96       18.20      2.17 o 
  -9   4  12        2.39        2.89      1.22 o 
  -8   4  12        0.18        2.19      1.00 o 
  -7   4  12        0.06        0.32      0.93 o 
  -6   4  12       65.01       61.58      2.25 o 
  -5   4  12       12.32       13.24      1.35 o 
  -4   4  12       23.42       22.67      1.57 o 
  -3   4  12        0.01       -0.17      0.87 o 
  -2   4  12       65.70       70.40      2.85 o 
  -1   4  12        4.10        6.34      1.12 o 
   0   4  12       54.12       51.09      2.07 o 
   1   4  12       27.50       26.89      1.68 o 
   2   4  12      197.97      191.58      4.21 o 
   3   4  12      167.27      166.15      3.62 o 
   4   4  12       52.24       44.19      2.04 o 
   5   4  12       17.76       19.43      1.55 o 
   6   4  12      110.61      120.64      3.52 o 
   7   4  12       22.24       20.84      1.68 o 
   8   4  12       13.52       15.58      1.70 o 
   9   4  12       54.35       53.16      2.38 o 
  -8   5  12       44.05       41.96      2.11 o 
  -7   5  12       26.01       33.35      2.33 o 
  -6   5  12        0.09       -1.25      1.25 o 
  -5   5  12       16.66       17.76      1.59 o 
  -4   5  12        3.92        4.22      1.09 o 
  -3   5  12       14.34       17.96      1.59 o 
  -2   5  12       94.38       97.05      2.88 o 
  -1   5  12       50.67       48.77      2.14 o 
   0   5  12      148.31      155.01      3.62 o 
   1   5  12       71.98       72.81      2.54 o 
   2   5  12       77.38       70.01      2.50 o 
   3   5  12       34.80       36.36      2.60 o 
   4   5  12       46.92       47.72      3.46 o 
   5   5  12       50.27       43.33      2.16 o 
   6   5  12       54.74       65.25      2.63 o 
 -14   1  13        7.95        8.45      1.49 o 
 -13   1  13       31.37       34.10      2.17 o 
 -12   1  13       35.08       34.76      2.16 o 
 -11   1  13       96.18       87.16      3.25 o 
 -10   1  13       47.05       56.79      3.30 o 
  -9   1  13       90.36       90.51      3.50 o 
  -8   1  13        2.17        1.49      0.77 o 
  -7   1  13       73.30       71.19      1.97 o 
  -6   1  13       10.41       13.70      1.06 o 
  -5   1  13      105.62       91.46      2.13 o 
  -4   1  13      381.78      389.16      5.30 o 
  -3   1  13        0.44        2.87      0.92 o 
  -2   1  13      186.09      166.74      3.29 o 
  -1   1  13      157.07      145.66      3.02 o 
   0   1  13        2.70        1.32      0.89 o 
   1   1  13       14.00       13.74      1.25 o 
   2   1  13        0.98        0.83      0.82 o 
   3   1  13        5.06        4.46      1.04 o 
   4   1  13       21.09       18.15      1.37 o 
   5   1  13      308.09      298.46      5.35 o 
   6   1  13      352.67      358.10      5.33 o 
   7   1  13       99.52       95.61      3.31 o 
   8   1  13       90.55       94.01      3.28 o 
   9   1  13        5.48        4.85      1.41 o 
  10   1  13        2.57        1.95      1.73 o 
  11   1  13       15.46       14.93      1.88 o 
 -13   2  13       75.86       93.47      7.48 o 
 -12   2  13       19.28       18.14      2.21 o 
 -11   2  13       42.86       42.98      2.90 o 
 -10   2  13       19.87       28.41      2.40 o 
  -9   2  13        2.13        2.72      1.06 o 
  -8   2  13       35.99       32.95      1.80 o 
  -7   2  13        8.73        8.19      1.14 o 
  -6   2  13      135.71      137.87      3.10 o 
  -5   2  13      104.50      103.75      2.67 o 
  -4   2  13        8.77        6.48      1.07 o 
  -3   2  13       13.83       11.78      1.83 o 
  -2   2  13       78.40       76.39      2.80 o 
  -1   2  13        8.70        7.69      1.13 o 
   0   2  13        0.15       -0.76      0.76 o 
   1   2  13       33.55       31.33      1.64 o 
   2   2  13       33.91       33.66      1.68 o 
   3   2  13        0.08       -0.86      0.86 o 
   4   2  13        8.55        6.83      1.13 o 
   5   2  13       93.78       99.62      3.39 o 
   6   2  13       89.61       86.94      3.22 o 
   7   2  13       15.29       19.20      1.95 o 
   8   2  13        3.20        4.84      2.95 o 
   9   2  13        7.84        4.99      2.31 o 
  10   2  13       54.06       56.80      2.80 o 
 -12   3  13       29.27       38.73      3.55 o 
 -11   3  13        7.25        5.89      1.69 o 
 -10   3  13      311.65      363.56      7.97 o 
  -9   3  13      119.94      139.78      3.76 o 
  -8   3  13        1.82        2.50      1.05 o 
  -7   3  13       34.66       31.75      1.75 o 
  -6   3  13        1.76        2.52      1.02 o 
  -5   3  13      190.46      194.29      3.77 o 
  -4   3  13       14.66       15.59      1.80 o 
  -3   3  13       36.78       32.50      1.69 o 
  -2   3  13        6.28        4.06      1.08 o 
  -1   3  13      140.33      135.01      3.35 o 
   0   3  13       26.10       21.01      1.53 o 
   1   3  13        1.65        1.19      0.97 o 
   2   3  13       99.18       94.38      3.49 o 
   3   3  13      112.89      108.85      2.92 o 
   4   3  13      396.70      407.46      6.21 o 
   5   3  13       29.37       30.50      1.79 o 
   6   3  13      151.74      135.86      3.30 o 
   7   3  13       65.08       61.26      2.40 o 
   8   3  13        0.06        0.10      1.08 o 
   9   3  13        4.65        5.80      1.34 o 
 -10   4  13       71.04       78.32      4.03 o 
  -9   4  13        6.64        4.73      1.24 o 
  -8   4  13        0.99        0.67      1.00 o 
  -7   4  13        0.01       -0.06      0.97 o 
  -6   4  13        4.46        4.06      1.16 o 
  -5   4  13        9.41        8.32      1.24 o 
  -4   4  13        1.46        0.92      1.00 o 
  -3   4  13        8.27        6.87      1.82 o 
  -2   4  13       24.87       24.63      1.65 o 
  -1   4  13       12.93       12.17      1.63 o 
   0   4  13       37.88       36.62      1.97 o 
   1   4  13      224.39      227.96      4.31 o 
   2   4  13      215.65      229.84      4.36 o 
   3   4  13        3.44        4.26      1.19 o 
   4   4  13        0.96        0.67      1.03 o 
   5   4  13       84.66       78.72      3.05 o 
   6   4  13      106.46      102.77      3.10 o 
   7   4  13        1.84        1.16      1.18 o 
  -6   5  13        3.58        4.01      1.25 o 
  -5   5  13        3.81        6.02      1.50 o 
  -4   5  13        0.04       -0.15      1.06 o 
  -3   5  13       80.21       88.35      2.84 o 
  -2   5  13      100.84      104.63      3.07 o 
  -1   5  13        4.38       12.17      1.51 o 
   0   5  13       80.22       74.51      2.76 o 
   1   5  13        0.19        1.39      1.25 o 
   2   5  13       32.18       36.35      2.08 o 
   3   5  13        0.52        0.65      1.12 o 
 -13   0  14       18.54       19.00      3.26 o 
 -12   0  14       44.53       39.53      4.03 o 
 -11   0  14       32.51       33.00      4.03 o 
 -10   0  14        0.42        3.65      2.11 o 
  -9   0  14       71.32       52.87      7.67 o 
  -8   0  14        0.27        0.44      2.30 o 
  -7   0  14      297.63      287.92      6.64 o 
  -6   0  14      438.98      449.34      9.59 o 
  -5   0  14      545.11      522.58      9.49 o 
  -4   0  14       12.13       12.05      1.82 o 
  -3   0  14      121.89      107.26      5.18 o 
  -2   0  14        4.73        1.47      2.21 o 
  -1   0  14       38.09       44.40      2.67 o 
   0   0  14       34.82       29.90      2.59 o 
   1   0  14       11.25        9.17      1.74 o 
   2   0  14       65.67       56.65      4.89 o 
   3   0  14      506.01      506.40     11.61 o 
   4   0  14       26.21       20.57      2.21 o 
   5   0  14       54.22       57.23      6.91 o 
   6   0  14      182.37      193.46      5.52 o 
   7   0  14       92.91      111.63      4.32 o 
   8   0  14      174.78      202.58      5.89 o 
   9   0  14      340.17      343.86      7.86 o 
 -12   1  14       14.98       12.66      2.21 o 
 -11   1  14       24.09       22.55      3.26 o 
 -10   1  14       46.71       50.88      3.03 o 
  -9   1  14        0.05        0.45      1.12 o 
  -8   1  14        0.49       -0.27      0.94 o 
  -7   1  14        0.04       -0.71      0.91 o 
  -6   1  14        0.48        0.28      0.92 o 
  -5   1  14        0.05        1.00      0.92 o 
  -4   1  14        1.59        3.59      1.05 o 
  -3   1  14        7.69        5.72      1.08 o 
  -2   1  14        9.31        9.75      1.19 o 
  -1   1  14        3.21        3.21      1.00 o 
   0   1  14        4.02        4.68      1.03 o 
   1   1  14       79.28       81.13      2.93 o 
   2   1  14      201.58      200.81      4.63 o 
   3   1  14       46.38       41.56      2.39 o 
   4   1  14       14.12       13.31      1.66 o 
   5   1  14       63.68       64.79      2.80 o 
   6   1  14       69.45       65.67      3.49 o 
   7   1  14        0.03        1.10      1.32 o 
   8   1  14        4.24        1.35      1.45 o 
   9   1  14       11.00        9.64      1.77 o 
 -12   2  14        6.18        6.83      1.88 o 
 -11   2  14       27.31       23.69      2.69 o 
 -10   2  14        0.73        7.13      1.75 o 
  -9   2  14      342.55      413.29      5.87 o 
  -8   2  14       17.06       19.41      1.53 o 
  -7   2  14       95.11      113.03      2.90 o 
  -6   2  14      101.74      115.93      2.92 o 
  -5   2  14        5.16        3.05      1.03 o 
  -4   2  14       10.75       14.35      1.34 o 
  -3   2  14      129.67      131.80      3.00 o 
  -2   2  14        9.61        8.86      1.55 o 
  -1   2  14        6.36        6.65      1.41 o 
   0   2  14       90.32       91.30      3.20 o 
   1   2  14        3.34        4.31      1.74 o 
   2   2  14      179.31      180.72      4.49 o 
   3   2  14        8.77        6.28      1.46 o 
   4   2  14       11.60       14.55      3.22 o 
   5   2  14       81.29       72.26      3.02 o 
   6   2  14       14.05       11.28      1.72 o 
   7   2  14        9.37        3.92      1.92 o 
   8   2  14        4.93        8.62      1.75 o 
 -10   3  14       29.84       36.33      2.84 o 
  -9   3  14       91.81       91.11      4.18 o 
  -8   3  14        9.61       14.71      1.53 o 
  -7   3  14      103.85      111.65      3.03 o 
  -6   3  14      263.43      268.96      5.29 o 
  -5   3  14        1.34        2.30      1.05 o 
  -4   3  14       64.33       64.01      2.31 o 
  -3   3  14       43.04       45.67      2.02 o 
  -2   3  14        0.04       -0.52      0.92 o 
  -1   3  14        8.45        7.68      1.88 o 
   0   3  14        0.11        0.27      0.99 o 
   1   3  14       15.87       15.75      1.46 o 
   2   3  14        4.15        4.10      1.15 o 
   3   3  14       39.50       43.06      2.06 o 
   4   3  14        3.19        4.29      1.22 o 
   5   3  14      175.81      195.84      4.26 o 
   6   3  14       32.20       35.47      2.43 o 
   7   3  14       39.30       44.11      2.69 o 
  -8   4  14        2.35        1.53      1.77 o 
  -7   4  14        4.87        7.14      1.86 o 
  -6   4  14       25.62       22.45      1.77 o 
  -5   4  14       14.05       13.47      1.47 o 
  -4   4  14       11.62       13.25      1.54 o 
  -3   4  14       43.58       53.74      2.26 o 
  -2   4  14       43.87       47.76      2.20 o 
  -1   4  14        2.68        0.68      1.09 o 
   0   4  14       19.18       17.56      1.65 o 
   1   4  14       54.75       67.56      2.57 o 
   2   4  14      129.13      144.76      3.54 o 
   3   4  14        2.69        2.47      1.27 o 
   4   4  14       69.99       71.57      2.67 o 
 -11   1  15       32.06       34.92      4.22 o 
 -10   1  15        2.57        5.18      2.49 o 
  -9   1  15       13.63       13.96      1.53 o 
  -8   1  15       15.87       17.54      1.60 o 
  -7   1  15      150.66      145.80      4.02 o 
  -6   1  15        6.69        9.69      1.64 o 
  -5   1  15      151.58      163.92      4.24 o 
  -4   1  15        5.69        7.96      1.58 o 
  -3   1  15        8.95        9.39      1.58 o 
  -2   1  15       25.00       26.53      2.14 o 
  -1   1  15       47.18       42.29      2.37 o 
   0   1  15       31.26       33.61      3.08 o 
   1   1  15       33.29       25.66      2.09 o 
   2   1  15       33.34       34.52      3.30 o 
   3   1  15       11.41        8.67      2.00 o 
   4   1  15        7.88        7.38      1.69 o 
   5   1  15       27.82       30.08      2.23 o 
   6   1  15       77.81       91.58      3.92 o 
   7   1  15       27.05       30.38      2.34 o 
 -10   2  15        3.52        4.41      2.69 o 
  -9   2  15        1.88        2.29      1.43 o 
  -8   2  15       58.13       58.63      2.84 o 
  -7   2  15        6.47        9.63      1.68 o 
  -6   2  15       66.96       69.98      3.02 o 
  -5   2  15      141.90      147.14      4.17 o 
  -4   2  15        0.00        0.39      1.29 o 
  -3   2  15      106.06      112.99      3.63 o 
  -2   2  15       23.17       19.55      1.94 o 
  -1   2  15       19.32       20.09      2.00 o 
   0   2  15      165.60      177.96      4.63 o 
   1   2  15       39.60       38.80      2.47 o 
   2   2  15      126.89      132.06      3.98 o 
   3   2  15        3.84        5.54      2.27 o 
   4   2  15       55.33       57.46      2.84 o 
   5   2  15        0.77       -0.06      1.37 o 
   6   2  15        0.94        1.00      1.32 o 
  -8   3  15        0.99        2.38      1.58 o 
  -7   3  15       68.32       95.94      4.71 o 
  -6   3  15      255.72      300.87      7.98 o 
  -5   3  15       72.53       77.30      2.66 o 
  -4   3  15        0.03        0.23      1.07 o 
  -3   3  15       83.99       93.21      2.82 o 
  -2   3  15       68.45       66.58      2.47 o 
  -1   3  15        8.63        9.74      1.68 o 
   0   3  15       21.04       20.84      2.10 o 
   1   3  15        0.67        1.41      2.28 o 
   2   3  15      127.88      132.03      4.13 o 
   3   3  15       26.79       27.68      3.49 o 
   4   3  15       42.68       45.20      2.72 o 
   5   3  15        0.95       -0.76      1.39 o 
  -4   4  15        5.56        8.30      1.43 o 
  -3   4  15        6.97        6.30      1.43 o 
  -2   4  15        1.43        1.63      1.14 o 
  -1   4  15       14.68       16.56      1.70 o 
   0   4  15        4.34        4.64      1.33 o 
  -9   0  16        9.83       13.24      3.26 o 
  -8   0  16      217.14      226.90      6.31 o 
  -7   0  16      139.72      137.50      4.94 o 
  -6   0  16       77.33      103.72      4.70 o 
  -5   0  16       48.65       52.68      3.22 o 
  -4   0  16       32.03       34.42      2.81 o 
  -3   0  16       82.77       78.16      3.73 o 
  -2   0  16       69.49       79.80      4.51 o 
  -1   0  16       32.24       30.02      2.54 o 
   0   0  16        5.06        7.27      1.74 o 
   1   0  16        1.50        1.31      1.56 o 
   2   0  16        0.01        0.31      1.42 o 
   3   0  16       44.69       48.30      3.17 o 
   4   0  16       19.02       17.17      3.26 o 
   5   0  16      137.57      153.88      8.06 o 
  -8   1  16       55.92       58.72      2.92 o 
  -7   1  16       37.41       46.67      2.61 o 
  -6   1  16       14.90       18.13      1.97 o 
  -5   1  16       51.82       51.93      3.54 o 
  -4   1  16        9.20       10.45      1.78 o 
  -3   1  16       17.87       17.22      2.41 o 
  -2   1  16      146.99      162.68      4.43 o 
  -1   1  16       66.30       72.62      3.10 o 
   0   1  16       16.21       17.70      1.97 o 
   1   1  16        0.95        0.32      1.26 o 
   2   1  16        1.92        2.95      1.37 o 
   3   1  16        1.06        1.25      1.34 o 
   4   1  16        4.31        4.60      1.54 o 
   5   1  16       38.79       46.90      2.74 o 
  -7   2  16        0.01        0.20      1.43 o 
  -6   2  16      161.08      204.22      5.09 o 
  -5   2  16       14.15       19.44      2.05 o 
  -4   2  16        0.13        1.05      1.56 o 
  -3   2  16      262.55      283.46      6.02 o 
  -2   2  16       53.74       62.73      4.25 o 
  -1   2  16        0.20       -0.74      1.27 o 
   0   2  16        0.08        0.53      1.39 o 
   1   2  16       19.43       24.61      2.23 o 
   2   2  16        7.37       10.90      1.82 o 
   3   2  16       22.90       25.39      2.28 o 
   4   2  16      110.82      123.73      4.11 o 
  -4   3  16       35.41       36.03      2.50 o 
  -3   3  16       29.58       28.94      2.42 o 
  -2   3  16        1.36        0.66      1.52 o 
  -1   3  16        0.11        0.23      1.43 o 
   0   3  16        2.64        0.78      1.62 o 
  -4   1  17        4.03        5.46      1.72 o 
  -3   1  17       69.01       73.12      3.33 o 
  -2   1  17        1.02        1.21      2.00 o 
  -1   1  17       30.56       40.48      2.62 o 
   0   1  17       14.38       17.41      2.09 o 
   1   1  17       99.53      109.64      3.89 o 
                                                 
